# Supplementary material for: Multilayer biocomposite vegan leather materials derived from vegetable-tanned fungal biomass cultivated on food waste
Source: Sci Rep. 2025 May 2;15:15366. doi: 10.1038/s41598-025-98361-w (PMC12048648; doi:10.1038/s41598-025-98361-w)
Supplement: Supplementary file 1 — Supplementary Information. [file 41598_2025_98361_MOESM1_ESM.xlsx]

## Sheet: FTIR raw data
FTIR raw data
RD Untreated			RD Tara			RD Myrobalan			RD Chestnut			RD IA
Wavenumber	Absorbance		Wavenumber	Absorbance		Wavenumber	Absorbance		Wavenumber	Absorbance		Wavenumber	Absorbance
399.681	0		399.681	0		399.681	0		399.681	0		399.681	0
400.163	0.13655		400.163	0.17014		400.163	0.09675		400.163	0.07743		400.163	0.12732
400.646	0.14454		400.646	0.17166		400.646	0.1024		400.646	0.0807		400.646	0.13436
401.128	0.15582		401.128	0.17754		401.128	0.10976		401.128	0.08576		401.128	0.14406
401.61	0.16658		401.61	0.1836		401.61	0.1166		401.61	0.09125		401.61	0.1531
402.092	0.17201		402.092	0.18533		402.092	0.12017		402.092	0.09537		402.092	0.15736
402.574	0.17014		402.574	0.18151		402.574	0.1193		402.574	0.09706		402.574	0.1553
403.056	0.16388		403.056	0.17524		403.056	0.11556		403.056	0.09692		403.056	0.14946
403.538	0.15777		403.538	0.17072		403.538	0.11157		403.538	0.09641		403.538	0.14368
404.02	0.15481		404.02	0.17054		404.02	0.10923		404.02	0.09677		404.02	0.14045
404.503	0.15589		404.503	0.17543		404.503	0.1093		404.503	0.09847		404.503	0.14044
404.985	0.1602		404.985	0.18425		404.985	0.11155		404.985	0.10112		404.985	0.1429
405.467	0.16527		405.467	0.19368		405.467	0.11482		405.467	0.10351		405.467	0.1458
405.949	0.16783		405.949	0.19903		405.949	0.11738		405.949	0.10422		405.949	0.14672
406.431	0.16614		406.431	0.19782		406.431	0.11809		406.431	0.10273		406.431	0.14461
406.913	0.16156		406.913	0.1922		406.913	0.11725		406.913	0.1		406.913	0.14072
407.395	0.15696		407.395	0.18652		407.395	0.11616		407.395	0.09754		407.395	0.13727
407.877	0.15446		407.877	0.18384		407.877	0.11598		407.877	0.09646		407.877	0.1358
408.36	0.15471		408.36	0.18504		408.36	0.11717		408.36	0.09711		408.36	0.1367
408.842	0.15702		408.842	0.18903		408.842	0.11933		408.842	0.09913		408.842	0.13921
409.324	0.15966		409.324	0.1931		409.324	0.12136		409.324	0.10155		409.324	0.1417
409.806	0.16062		409.806	0.19412		409.806	0.12197		409.806	0.10313		409.806	0.14235
410.288	0.15909		410.288	0.19082		410.288	0.1206		410.288	0.10314		410.288	0.14048
410.77	0.15615		410.77	0.18499		410.77	0.11797		410.77	0.1019		410.77	0.13711
411.252	0.15384		411.252	0.17982		411.252	0.11543		411.252	0.10042		411.252	0.13414
411.734	0.15375		411.734	0.17767		411.734	0.11404		411.734	0.09962		411.734	0.13301
412.217	0.1564		412.217	0.17932		412.217	0.1142		412.217	0.09992		412.217	0.13424
412.699	0.16116		412.699	0.184		412.699	0.11558		412.699	0.10115		412.699	0.13739
413.181	0.16628		413.181	0.18959		413.181	0.11725		413.181	0.10262		413.181	0.14115
413.663	0.1696		413.663	0.19335		413.663	0.11814		413.663	0.10349		413.663	0.14389
414.145	0.16995		414.145	0.19365		414.145	0.11767		414.145	0.10334		414.145	0.14459
414.627	0.16804		414.627	0.19123		414.627	0.11616		414.627	0.10242		414.627	0.1436
415.109	0.16572		415.109	0.18831		415.109	0.11445		415.109	0.10145		415.109	0.14214
415.591	0.16474		415.591	0.18702		415.591	0.11335		415.591	0.10112		415.591	0.14139
416.074	0.16605		416.074	0.18847		416.074	0.11328		416.074	0.10179		416.074	0.14196
416.556	0.16963		416.556	0.19263		416.556	0.11419		416.556	0.10341		416.556	0.14365
417.038	0.1743		417.038	0.19796		417.038	0.11559		417.038	0.10547		417.038	0.14539
417.52	0.17751		417.52	0.20112		417.52	0.11656		417.52	0.10692		417.52	0.14538
418.002	0.17657		418.002	0.19864		418.002	0.11636		418.002	0.10674		418.002	0.14233
418.484	0.17171		418.484	0.19095		418.484	0.1154		418.484	0.10505		418.484	0.1374
418.966	0.16667		418.966	0.18292		418.966	0.1152		418.966	0.10339		418.966	0.13382
419.448	0.16488		419.448	0.17881		419.448	0.11683		419.448	0.10314		419.448	0.13378
419.931	0.16688		419.931	0.17919		419.931	0.12009		419.931	0.10441		419.931	0.13709
420.413	0.17094		420.413	0.18203		420.413	0.12379		420.413	0.10635		420.413	0.14196
420.895	0.1746		420.895	0.18458		420.895	0.12652		420.895	0.1078		420.895	0.14623
421.377	0.17598		421.377	0.18489		421.377	0.12737		421.377	0.10801		421.377	0.14832
421.859	0.1747		421.859	0.18269		421.859	0.12633		421.859	0.10693		421.859	0.14795
422.341	0.17181		422.341	0.17923		422.341	0.12421		422.341	0.10518		422.341	0.14605
422.823	0.16895		422.823	0.17627		422.823	0.12209		422.823	0.1036		422.823	0.14406
423.305	0.16741		423.305	0.17518		423.305	0.12081		423.305	0.10288		423.305	0.14316
423.788	0.1677		423.788	0.17638		423.788	0.12072		423.788	0.10331		423.788	0.14387
424.27	0.1694		424.27	0.1793		424.27	0.12159		424.27	0.10471		424.27	0.14588
424.752	0.17142		424.752	0.18255		424.752	0.12278		424.752	0.10649		424.752	0.14827
425.234	0.17254		425.234	0.18463		425.234	0.12359		425.234	0.10797		425.234	0.14996
425.716	0.1723		425.716	0.18492		425.716	0.1237		425.716	0.10873		425.716	0.15041
426.198	0.1712		426.198	0.18404		426.198	0.12339		426.198	0.10887		426.198	0.14995
426.68	0.17028		426.68	0.18328		426.68	0.12323		426.68	0.10883		426.68	0.14941
427.162	0.17038		427.162	0.18368		427.162	0.12368		427.162	0.10903		427.162	0.14952
427.645	0.17174		427.645	0.18558		427.645	0.1249		427.645	0.10965		427.645	0.15056
428.127	0.17399		428.127	0.18856		428.127	0.12664		428.127	0.11057		428.127	0.15226
428.609	0.17627		428.609	0.19156		428.609	0.12837		428.609	0.11142		428.609	0.15397
429.091	0.17768		429.091	0.19346		429.091	0.12955		429.091	0.11185		429.091	0.15496
429.573	0.17779		429.573	0.19369		429.573	0.1299		429.573	0.1117		429.573	0.15491
430.055	0.17691		430.055	0.1926		430.055	0.12963		430.055	0.11116		430.055	0.15407
430.537	0.17592		430.537	0.19124		430.537	0.12926		430.537	0.11062		430.537	0.15316
431.019	0.17563		431.019	0.19065		431.019	0.12932		431.019	0.11049		431.019	0.15287
431.502	0.17643		431.502	0.19134		431.502	0.13008		431.502	0.11091		431.502	0.15353
431.984	0.17808		431.984	0.19308		431.984	0.13138		431.984	0.11177		431.984	0.15497
432.466	0.17986		432.466	0.19505		432.466	0.13276		432.466	0.11271		432.466	0.15661
432.948	0.18097		432.948	0.19631		432.948	0.13368		432.948	0.11338		432.948	0.15779
433.43	0.18105		433.43	0.19637		433.43	0.13385		433.43	0.11361		433.43	0.15816
433.912	0.18039		433.912	0.19549		433.912	0.1334		433.912	0.11351		433.912	0.15784
434.394	0.1797		434.394	0.19447		434.394	0.1328		434.394	0.11344		434.394	0.15739
434.876	0.1797		434.876	0.19417		434.876	0.13255		434.876	0.11373		434.876	0.15735
435.359	0.18071		435.359	0.19495		435.359	0.13292		435.359	0.11452		435.359	0.15798
435.841	0.1824		435.841	0.19657		435.841	0.13384		435.841	0.11562		435.841	0.15907
436.323	0.184		436.323	0.19822		436.323	0.1349		436.323	0.11664		436.323	0.16007
436.805	0.18466		436.805	0.19907		436.805	0.1356		436.805	0.11715		436.805	0.1604
437.287	0.1841		437.287	0.1988		437.287	0.13569		437.287	0.11699		437.287	0.15988
437.769	0.1827		437.769	0.19783		437.769	0.13529		437.769	0.11635		437.769	0.15886
438.251	0.18125		438.251	0.19698		438.251	0.13476		438.251	0.11562		438.251	0.15794
438.733	0.18045		438.733	0.19693		438.733	0.13446		438.733	0.11516		438.733	0.15764
439.216	0.18056		439.216	0.1979		439.216	0.13458		439.216	0.11512		439.216	0.15812
439.698	0.18138		439.698	0.19958		439.698	0.13501		439.698	0.11542		439.698	0.15916
440.18	0.18234		440.18	0.20121		440.18	0.13548		440.18	0.11582		440.18	0.16024
440.662	0.18279		440.662	0.20194		440.662	0.13564		440.662	0.11602		440.662	0.16075
441.144	0.18237		441.144	0.20132		441.144	0.13533		441.144	0.11588		441.144	0.16035
441.626	0.18129		441.626	0.19963		441.626	0.13469		441.626	0.1155		441.626	0.15921
442.108	0.18022		442.108	0.19776		442.108	0.13414		442.108	0.1152		442.108	0.15794
442.59	0.17987		442.59	0.19665		442.59	0.13408		442.59	0.11532		442.59	0.1572
443.072	0.18056		443.072	0.1967		443.072	0.13468		443.072	0.11599		443.072	0.15736
443.555	0.18203		443.555	0.19765		443.555	0.13577		443.555	0.11706		443.555	0.15831
444.037	0.1836		444.037	0.19876		444.037	0.13697		444.037	0.11818		444.037	0.15956
444.519	0.1846		444.519	0.19925		444.519	0.13786		444.519	0.11899		444.519	0.16059
445.001	0.18472		445.001	0.19881		445.001	0.13825		445.001	0.1193		445.001	0.16111
445.483	0.18419		445.483	0.19777		445.483	0.13828		445.483	0.11923		445.483	0.16125
445.965	0.1836		445.965	0.19684		445.965	0.13826		445.965	0.11903		445.965	0.16138
446.447	0.18352		446.447	0.19668		446.447	0.13853		446.447	0.119		446.447	0.16189
446.93	0.18421		446.93	0.1976		446.93	0.13921		446.93	0.11925		446.93	0.16293
447.412	0.18549		447.412	0.19934		447.412	0.14018		447.412	0.1197		447.412	0.16427
447.894	0.18684		447.894	0.20126		447.894	0.1411		447.894	0.12011		447.894	0.16544
448.376	0.18772		448.376	0.20267		448.376	0.14163		448.376	0.12025		448.376	0.16598
448.858	0.1879		448.858	0.2032		448.858	0.14164		448.858	0.12006		448.858	0.16574
449.34	0.18758		449.34	0.20307		449.34	0.14128		449.34	0.11968		449.34	0.16496
449.822	0.18724		449.822	0.20281		449.822	0.14086		449.822	0.11938		449.822	0.16412
450.304	0.18735		450.304	0.203		450.304	0.1407		450.304	0.11938		450.304	0.1637
450.786	0.18812		450.786	0.20391		450.786	0.14093		450.786	0.11979		450.786	0.16394
451.269	0.18935		451.269	0.20537		451.269	0.14147		451.269	0.12051		451.269	0.16478
451.751	0.19054		451.751	0.20684		451.751	0.14207		451.751	0.12129		451.751	0.16586
452.233	0.1911		452.233	0.20766		452.233	0.14239		452.233	0.12182		452.233	0.16672
452.715	0.19078		452.715	0.20752		452.715	0.14232		452.715	0.12193		452.715	0.16708
453.197	0.1898		453.197	0.20668		453.197	0.142		453.197	0.1217		453.197	0.167
453.679	0.18876		453.679	0.20578		453.679	0.14174		453.679	0.12139		453.679	0.16684
454.161	0.1882		454.161	0.20542		454.161	0.14186		454.161	0.12125		454.161	0.167
454.644	0.18836		454.644	0.20585		454.644	0.14246		454.644	0.12139		454.644	0.16764
455.126	0.1891		455.126	0.20686		455.126	0.14341		455.126	0.12176		455.126	0.16866
455.608	0.19		455.608	0.20792		455.608	0.14442		455.608	0.12214		455.608	0.16971
456.09	0.19053		456.09	0.20838		456.09	0.1451		456.09	0.1223		456.09	0.17034
456.572	0.19034		456.572	0.20782		456.572	0.14517		456.572	0.12207		456.572	0.17025
457.054	0.18957		457.054	0.20643		457.054	0.14468		457.054	0.12155		457.054	0.16947
457.536	0.18881		457.536	0.20494		457.536	0.14399		457.536	0.12105		457.536	0.16848
458.018	0.1887		458.018	0.2042		458.018	0.14358		458.018	0.12088		458.018	0.16783
458.5	0.18949		458.5	0.20455		458.5	0.14372		458.5	0.12117		458.5	0.16779
458.983	0.19089		458.983	0.2057		458.983	0.14431		458.983	0.12177		458.983	0.16821
459.465	0.19227		459.465	0.20695		459.465	0.14502		459.465	0.12237		459.465	0.16869
459.947	0.19308		459.947	0.20768		459.947	0.14553		459.947	0.12273		459.947	0.16884
460.429	0.19313		460.429	0.20768		460.429	0.14571		460.429	0.12277		460.429	0.16856
460.911	0.19262		460.911	0.20717		460.911	0.14565		460.911	0.12262		460.911	0.16803
461.393	0.19203		461.393	0.20665		461.393	0.14557		461.393	0.12249		461.393	0.1676
461.875	0.1918		461.875	0.2066		461.875	0.14571		461.875	0.1226		461.875	0.16757
462.358	0.19214		462.358	0.20718		462.358	0.14617		462.358	0.12301		462.358	0.16807
462.84	0.19294		462.84	0.20823		462.84	0.14685		462.84	0.12364		462.84	0.16895
463.322	0.19385		463.322	0.20927		463.322	0.14753		463.322	0.12428		463.322	0.16987
463.804	0.19447		463.804	0.20983		463.804	0.14796		463.804	0.12473		463.804	0.17047
464.286	0.19463		464.286	0.20974		464.286	0.14806		464.286	0.12491		464.286	0.17059
464.768	0.19447		464.768	0.20921		464.768	0.14794		464.768	0.12492		464.768	0.17035
465.25	0.19434		465.25	0.2087		465.25	0.14781		465.25	0.12498		465.25	0.17004
465.732	0.19462		465.732	0.20867		465.732	0.14792		465.732	0.12525		465.732	0.16997
466.214	0.19545		466.214	0.20931		466.214	0.14834		466.214	0.12582		466.214	0.1703
466.697	0.19668		466.697	0.21046		466.697	0.14898		466.697	0.12656		466.697	0.17092
467.179	0.19789		467.179	0.21163		467.179	0.14957		467.179	0.12721		467.179	0.17153
467.661	0.19859		467.661	0.21228		467.661	0.14983		467.661	0.12754		467.661	0.17182
468.143	0.19856		468.143	0.21216		468.143	0.14966		468.143	0.12742		468.143	0.17166
468.625	0.19795		468.625	0.21149		468.625	0.14919		468.625	0.12698		468.625	0.1712
469.107	0.1972		469.107	0.21077		469.107	0.14869		469.107	0.12648		469.107	0.1708
469.589	0.19674		469.589	0.21051		469.589	0.14843		469.589	0.12618		469.589	0.17078
470.072	0.1968		470.072	0.21097		470.072	0.14853		470.072	0.12622		470.072	0.17129
470.554	0.19731		470.554	0.212		470.554	0.14893		470.554	0.12653		470.554	0.1722
471.036	0.1979		471.036	0.21313		471.036	0.14935		471.036	0.12689		471.036	0.17315
471.518	0.19815		471.518	0.21375		471.518	0.14952		471.518	0.12704		471.518	0.17369
472	0.19784		472	0.21352		472	0.14926		472	0.12683		472	0.17355
472.482	0.19714		472.482	0.2126		472.482	0.1487		472.482	0.12633		472.482	0.17284
472.964	0.19655		472.964	0.21158		472.964	0.14817		472.964	0.12584		472.964	0.17198
473.446	0.19653		473.446	0.2111		473.446	0.148		473.446	0.12564		473.446	0.17145
473.928	0.19723		473.928	0.2114		473.928	0.14831		473.928	0.12585		473.928	0.17146
474.411	0.1984		474.411	0.21229		474.411	0.14897		474.411	0.12639		474.411	0.17189
474.893	0.19959		474.893	0.21328		474.893	0.14972		474.893	0.12702		474.893	0.17243
475.375	0.20039		475.375	0.21392		475.375	0.15031		475.375	0.12752		475.375	0.1728
475.857	0.2006		475.857	0.214		475.857	0.15062		475.857	0.12777		475.857	0.17285
476.339	0.20036		476.339	0.21366		476.339	0.15072		476.339	0.12781		476.339	0.17267
476.821	0.2		476.821	0.21329		476.821	0.15078		476.821	0.12778		476.821	0.17249
477.303	0.1999		477.303	0.21328		477.303	0.151		477.303	0.12787		477.303	0.17258
477.786	0.20024		477.786	0.21383		477.786	0.15148		477.786	0.12816		477.786	0.17304
478.268	0.20095		478.268	0.21484		478.268	0.15212		478.268	0.12862		478.268	0.17376
478.75	0.20173		478.75	0.21592		478.75	0.15272		478.75	0.1291		478.75	0.1745
479.232	0.20228		479.232	0.21669		479.232	0.15309		479.232	0.12944		479.232	0.17498
479.714	0.20243		479.714	0.2169		479.714	0.15315		479.714	0.12955		479.714	0.17508
480.196	0.20226		480.196	0.21667		480.196	0.15297		480.196	0.1295		480.196	0.17492
480.678	0.20206		480.678	0.21632		480.678	0.15277		480.678	0.12942		480.678	0.17474
481.16	0.20212		481.16	0.21624		481.16	0.15276		481.16	0.12948		481.16	0.17483
481.642	0.2026		481.642	0.21662		481.642	0.15305		481.642	0.12978		481.642	0.17532
482.125	0.2034		482.125	0.21741		482.125	0.15357		482.125	0.13028		482.125	0.17615
482.607	0.20421		482.607	0.21828		482.607	0.15412		482.607	0.13083		482.607	0.17705
483.089	0.2047		483.089	0.21885		483.089	0.15448		483.089	0.13124		483.089	0.17772
483.571	0.20471		483.571	0.21892		483.571	0.15454		483.571	0.13143		483.571	0.17795
484.053	0.20437		484.053	0.21858		484.053	0.15436		484.053	0.13144		484.053	0.1778
484.535	0.20402		484.535	0.21819		484.535	0.15417		484.535	0.13142		484.535	0.17751
485.017	0.20403		485.017	0.21812		485.017	0.15421		485.017	0.13154		485.017	0.17736
485.5	0.20455		485.5	0.21852		485.5	0.15458		485.5	0.13189		485.5	0.17749
485.982	0.20543		485.982	0.21926		485.982	0.15518		485.982	0.13239		485.982	0.17784
486.464	0.20634		486.464	0.21998		486.464	0.1558		486.464	0.13287		486.464	0.17818
486.946	0.20692		486.946	0.22035		486.946	0.15622		486.946	0.13318		486.946	0.17831
487.428	0.20702		487.428	0.22026		487.428	0.15633		487.428	0.13322		487.428	0.17814
487.91	0.20674		487.91	0.21985		487.91	0.15619		487.91	0.13307		487.91	0.17777
488.392	0.20638		488.392	0.21946		488.392	0.15598		488.392	0.13288		488.392	0.17743
488.874	0.20623		488.874	0.21942		488.874	0.15591		488.874	0.13281		488.874	0.17734
489.356	0.20645		489.356	0.21987		489.356	0.15609		489.356	0.13294		489.356	0.17759
489.839	0.20698		489.839	0.22069		489.839	0.15647		489.839	0.13326		489.839	0.17809
490.321	0.20759		490.321	0.22155		490.321	0.15691		490.321	0.13362		490.321	0.17863
490.803	0.208		490.803	0.22209		490.803	0.15722		490.803	0.13388		490.803	0.17897
491.285	0.20808		491.285	0.22214		491.285	0.15731		491.285	0.13396		491.285	0.17899
491.767	0.20793		491.767	0.22181		491.767	0.15724		491.767	0.13387		491.767	0.17879
492.249	0.20785		492.249	0.22144		492.249	0.15718		492.249	0.13375		492.249	0.17859
492.731	0.20812		492.731	0.22138		492.731	0.15732		492.731	0.13377		492.731	0.17864
493.214	0.20883		493.214	0.22176		493.214	0.15775		493.214	0.13398		493.214	0.17902
493.696	0.20986		493.696	0.22248		493.696	0.15838		493.696	0.13434		493.696	0.17965
494.178	0.21089		494.178	0.2232		494.178	0.15904		494.178	0.13474		494.178	0.18029
494.66	0.21161		494.66	0.22362		494.66	0.15953		494.66	0.13506		494.66	0.18072
495.142	0.2119		495.142	0.22365		495.142	0.15977		495.142	0.13523		495.142	0.18085
495.624	0.21185		495.624	0.22343		495.624	0.15983		495.624	0.13533		495.624	0.18079
496.106	0.21173		496.106	0.22328		496.106	0.15984		496.106	0.13546		496.106	0.18076
496.588	0.21181		496.588	0.22353		496.588	0.15999		496.588	0.13573		496.588	0.18097
497.07	0.21221		497.07	0.22428		497.07	0.16035		497.07	0.13616		497.07	0.18148
497.553	0.21284		497.553	0.22538		497.553	0.16084		497.553	0.13669		497.553	0.1822
498.035	0.21344		498.035	0.22649		498.035	0.1613		498.035	0.13714		498.035	0.1829
498.517	0.21374		498.517	0.22725		498.517	0.16156		498.517	0.13737		498.517	0.18333
498.999	0.21364		498.999	0.22746		498.999	0.16154		498.999	0.13732		498.999	0.18338
499.481	0.21323		499.481	0.22722		499.481	0.1613		499.481	0.13705		499.481	0.18314
499.963	0.21278		499.963	0.22684		499.963	0.16102		499.963	0.13673		499.963	0.18285
500.445	0.21257		500.445	0.22665		500.445	0.16087		500.445	0.13651		500.445	0.18274
500.928	0.21276		500.928	0.22684		500.928	0.16097		500.928	0.13651		500.928	0.18298
501.41	0.21329		501.41	0.22737		501.41	0.16129		501.41	0.13671		501.41	0.18351
501.892	0.21388		501.892	0.22794		501.892	0.16167		501.892	0.13701		501.892	0.18411
502.374	0.21425		502.374	0.22824		502.374	0.16192		502.374	0.13726		502.374	0.18452
502.856	0.21427		502.856	0.22812		502.856	0.16196		502.856	0.1374		502.856	0.18461
503.338	0.21405		503.338	0.22775		503.338	0.16184		503.338	0.13746		503.338	0.18446
503.82	0.21389		503.82	0.22745		503.82	0.16175		503.82	0.13757		503.82	0.18428
504.302	0.21403		504.302	0.22752		504.302	0.16183		504.302	0.13784		504.302	0.18432
504.784	0.21457		504.784	0.22807		504.784	0.16216		504.784	0.13828		504.784	0.18466
505.267	0.21538		505.267	0.22895		505.267	0.16266		505.267	0.13881		505.267	0.18524
505.749	0.21619		505.749	0.22984		505.749	0.16317		505.749	0.1393		505.749	0.18586
506.231	0.21671		506.231	0.23039		506.231	0.16351		506.231	0.13957		506.231	0.1863
506.713	0.21681		506.713	0.23043		506.713	0.16362		506.713	0.13959		506.713	0.18645
507.195	0.21661		507.195	0.23009		507.195	0.16353		507.195	0.13941		507.195	0.18636
507.677	0.21638		507.677	0.22968		507.677	0.16343		507.677	0.13921		507.677	0.18624
508.159	0.21641		508.159	0.22952		508.159	0.16346		508.159	0.13915		508.159	0.18629
508.642	0.21681		508.642	0.22976		508.642	0.16371		508.642	0.1393		508.642	0.18657
509.124	0.21748		509.124	0.23028		509.124	0.16411		509.124	0.13961		509.124	0.18701
509.606	0.21817		509.606	0.23079		509.606	0.1645		509.606	0.13995		509.606	0.1874
510.088	0.21861		510.088	0.23102		510.088	0.16473		510.088	0.14019		510.088	0.18754
510.57	0.21871		510.57	0.23084		510.57	0.16475		510.57	0.14025		510.57	0.18739
511.052	0.21855		511.052	0.23037		511.052	0.16462		511.052	0.14018		511.052	0.18704
511.534	0.21839		511.534	0.22993		511.534	0.1645		511.534	0.14009		511.534	0.18672
512.016	0.21848		512.016	0.22981		512.016	0.16457		512.016	0.14011		512.016	0.18666
512.499	0.21894		512.499	0.23016		512.499	0.16488		512.499	0.14029		512.499	0.18695
512.981	0.21967		512.981	0.23088		512.981	0.16539		512.981	0.1406		512.981	0.18752
513.463	0.22043		513.463	0.23171		513.463	0.16595		513.463	0.14091		513.463	0.18815
513.945	0.22096		513.945	0.23233		513.945	0.1664		513.945	0.14111		513.945	0.18863
514.427	0.22112		514.427	0.23257		514.427	0.16664		514.427	0.14114		514.427	0.18879
514.909	0.22094		514.909	0.2325		514.909	0.16669		514.909	0.14103		514.909	0.18869
515.391	0.22065		515.391	0.23235		515.391	0.1667		515.391	0.14091		515.391	0.18848
515.873	0.2205		515.873	0.23243		515.873	0.16679		515.873	0.14092		515.873	0.1884
516.356	0.22065		516.356	0.23291		516.356	0.16706		516.356	0.14112		516.356	0.18858
516.838	0.22106		516.838	0.23373		516.838	0.16746		516.838	0.14148		516.838	0.18901
517.32	0.22152		517.32	0.23462		517.32	0.16786		517.32	0.14187		517.32	0.1895
517.802	0.22181		517.802	0.23524		517.802	0.16808		517.802	0.14213		517.802	0.18984
518.284	0.22183		518.284	0.23541		518.284	0.16806		518.284	0.1422		518.284	0.18989
518.766	0.22168		518.766	0.23522		518.766	0.16789		518.766	0.14213		518.766	0.1897
519.248	0.22162		519.248	0.23496		519.248	0.16775		519.248	0.14205		519.248	0.18945
519.73	0.22187		519.73	0.23493		519.73	0.16779		519.73	0.1421		519.73	0.18934
520.212	0.22248		520.212	0.23525		520.212	0.16808		520.212	0.14234		520.212	0.18948
520.695	0.22331		520.695	0.23583		520.695	0.16854		520.695	0.14272		520.695	0.18981
521.177	0.22409		521.177	0.23641		521.177	0.169		521.177	0.14311		521.177	0.19016
521.659	0.22456		521.659	0.23674		521.659	0.16931		521.659	0.14339		521.659	0.19035
522.141	0.22464		522.141	0.23671		522.141	0.1694		522.141	0.1435		522.141	0.1903
522.623	0.22441		522.623	0.2364		522.623	0.1693		522.623	0.14346		522.623	0.19006
523.105	0.22411		523.105	0.23603		523.105	0.16916		523.105	0.14337		523.105	0.18978
523.587	0.22396		523.587	0.23583		523.587	0.16911		523.587	0.14335		523.587	0.18962
524.069	0.22412		524.069	0.23593		524.069	0.16923		524.069	0.14344		524.069	0.18968
524.552	0.22454		524.552	0.23627		524.552	0.1695		524.552	0.14365		524.552	0.18996
525.034	0.22503		525.034	0.23663		525.034	0.16978		525.034	0.14388		525.034	0.19031
525.516	0.22537		525.516	0.23675		525.516	0.16993		525.516	0.14403		525.516	0.19058
525.998	0.22542		525.998	0.23652		525.998	0.16986		525.998	0.14406		525.998	0.19067
526.48	0.22526		526.48	0.23601		526.48	0.1696		526.48	0.14398		526.48	0.1906
526.962	0.22509		526.962	0.23552		526.962	0.1693		526.962	0.14392		526.962	0.1905
527.444	0.22514		527.444	0.23529		527.444	0.1691		527.444	0.14397		527.444	0.19052
527.927	0.22549		527.927	0.23543		527.927	0.16906		527.927	0.14416		527.927	0.19071
528.409	0.22603		528.409	0.23586		528.409	0.16916		528.409	0.14443		528.409	0.19102
528.891	0.22656		528.891	0.23633		528.891	0.16926		528.891	0.14467		528.891	0.19131
529.373	0.22686		529.373	0.2366		529.373	0.16925		529.373	0.14479		529.373	0.19143
529.855	0.22682		529.855	0.23654		529.855	0.16907		529.855	0.14474		529.855	0.19133
530.337	0.2265		530.337	0.23619		530.337	0.16877		530.337	0.14456		530.337	0.19107
530.819	0.22607		530.819	0.23573		530.819	0.16844		530.819	0.14437		530.819	0.19078
531.301	0.22573		531.301	0.23538		531.301	0.16822		531.301	0.14428		531.301	0.19061
531.783	0.22559		531.783	0.23528		531.783	0.16817		531.783	0.14433		531.783	0.19064
532.266	0.22563		532.266	0.23537		532.266	0.16825		532.266	0.14451		532.266	0.19083
532.748	0.22568		532.748	0.23551		532.748	0.16838		532.748	0.14473		532.748	0.19105
533.23	0.22559		533.23	0.2355		533.23	0.16844		533.23	0.14487		533.23	0.19117
533.712	0.2253		533.712	0.23526		533.712	0.16837		533.712	0.14489		533.712	0.19111
534.194	0.22486		534.194	0.23483		534.194	0.16819		534.194	0.1448		534.194	0.19092
534.676	0.22445		534.676	0.2344		534.676	0.16799		534.676	0.14467		534.676	0.19072
535.158	0.22424		535.158	0.23415		535.158	0.16788		535.158	0.14459		535.158	0.19063
535.64	0.2243		535.64	0.23417		535.64	0.1679		535.64	0.1446		535.64	0.19073
536.123	0.22457		536.123	0.23439		536.123	0.16803		536.123	0.14468		536.123	0.19096
536.605	0.22485		536.605	0.23464		536.605	0.16816		536.605	0.14475		536.605	0.19119
537.087	0.22496		537.087	0.23473		537.087	0.16821		537.087	0.14472		537.087	0.1913
537.569	0.2248		537.569	0.23455		537.569	0.16813		537.569	0.14457		537.569	0.1912
538.051	0.22445		538.051	0.23419		538.051	0.16796		538.051	0.14434		538.051	0.19096
538.533	0.22408		538.533	0.23381		538.533	0.16781		538.533	0.14414		538.533	0.19069
539.015	0.22387		539.015	0.23362		539.015	0.16776		539.015	0.14404		539.015	0.19052
539.497	0.22392		539.497	0.2337		539.497	0.16786		539.497	0.1441		539.497	0.19053
539.98	0.22416		539.98	0.23401		539.98	0.16807		539.98	0.14427		539.98	0.19066
540.462	0.22445		540.462	0.23438		540.462	0.16827		540.462	0.14446		540.462	0.1908
540.944	0.22462		540.944	0.23463		540.944	0.16836		540.944	0.14457		540.944	0.19085
541.426	0.2246		541.426	0.23466		541.426	0.16829		541.426	0.14455		541.426	0.19073
541.908	0.22442		541.908	0.23451		541.908	0.16811		541.908	0.14444		541.908	0.1905
542.39	0.22425		542.39	0.23434		542.39	0.16792		542.39	0.1443		542.39	0.19028
542.872	0.22423		542.872	0.23431		542.872	0.16782		542.872	0.14425		542.872	0.19019
543.354	0.22444		543.354	0.2345		543.354	0.16788		543.354	0.14432		543.354	0.19028
543.837	0.22482		543.837	0.23486		543.837	0.16807		543.837	0.14449		543.837	0.19052
544.319	0.22521		544.319	0.23524		544.319	0.16829		544.319	0.14469		544.319	0.19079
544.801	0.22545		544.801	0.23547		544.801	0.16845		544.801	0.14484		544.801	0.19098
545.283	0.22546		545.283	0.23545		545.283	0.16848		545.283	0.14487		545.283	0.19102
545.765	0.2253		545.765	0.23526		545.765	0.16841		545.765	0.14482		545.765	0.19095
546.247	0.22514		546.247	0.23505		546.247	0.16833		546.247	0.14477		546.247	0.19088
546.729	0.22516		546.729	0.23501		546.729	0.16835		546.729	0.14479		546.729	0.19094
547.211	0.22545		547.211	0.23524		547.211	0.16852		547.211	0.14495		547.211	0.19118
547.694	0.22596		547.694	0.23566		547.694	0.1688		547.694	0.14521		547.694	0.19155
548.176	0.22651		548.176	0.23611		548.176	0.16911		548.176	0.14551		548.176	0.19192
548.658	0.22692		548.658	0.23642		548.658	0.16936		548.658	0.14577		548.658	0.19216
549.14	0.22707		549.14	0.2365		549.14	0.16948		549.14	0.14594		549.14	0.19221
549.622	0.22701		549.622	0.23642		549.622	0.16953		549.622	0.14606		549.622	0.19211
550.104	0.22688		550.104	0.23633		550.104	0.16959		550.104	0.14618		550.104	0.192
550.586	0.22684		550.586	0.23641		550.586	0.16974		550.586	0.14638		550.586	0.19199
551.068	0.22697		551.068	0.23672		551.068	0.17002		551.068	0.14667		551.068	0.19215
551.551	0.22723		551.551	0.2372		551.551	0.17038		551.551	0.14701		551.551	0.19244
552.033	0.22749		552.033	0.23768		552.033	0.17074		552.033	0.14731		552.033	0.19274
552.515	0.2276		552.515	0.23798		552.515	0.17098		552.515	0.14749		552.515	0.19294
552.997	0.2275		552.997	0.23802		552.997	0.17107		552.997	0.1475		552.997	0.19296
553.479	0.22723		553.479	0.23785		553.479	0.17104		553.479	0.14738		553.479	0.19284
553.961	0.22693		553.961	0.23764		553.961	0.17098		553.961	0.14721		553.961	0.19269
554.443	0.22678		554.443	0.23754		554.443	0.17099		554.443	0.1471		554.443	0.19262
554.925	0.22683		554.925	0.23764		554.925	0.17111		554.925	0.1471		554.925	0.1927
555.408	0.22706		555.408	0.23789		555.408	0.17131		555.408	0.14719		555.408	0.19287
555.89	0.22733		555.89	0.23814		555.89	0.1715		555.89	0.14729		555.89	0.19304
556.372	0.22748		556.372	0.23823		556.372	0.17158		556.372	0.14732		556.372	0.19309
556.854	0.22742		556.854	0.23809		556.854	0.17149		556.854	0.14725		556.854	0.19297
557.336	0.2272		557.336	0.23776		557.336	0.17127		557.336	0.14707		557.336	0.19272
557.818	0.22693		557.818	0.23739		557.818	0.171		557.818	0.14687		557.818	0.19243
558.3	0.22674		558.3	0.23715		558.3	0.17076		558.3	0.14671		558.3	0.19223
558.783	0.2267		558.783	0.2371		558.783	0.17062		558.783	0.14665		558.783	0.19218
559.264	0.22678		559.264	0.2372		559.264	0.17057		559.264	0.14667		559.264	0.19225
559.747	0.22685		559.747	0.23731		559.747	0.17052		559.747	0.14672		559.747	0.19236
560.229	0.22681		560.229	0.23728		560.229	0.17042		560.229	0.14673		560.229	0.1924
560.711	0.2266		560.711	0.23705		560.711	0.17024		560.711	0.14668		560.711	0.19233
561.193	0.22627		561.193	0.23666		561.193	0.17		561.193	0.14656		561.193	0.19218
561.675	0.22595		561.675	0.23629		561.675	0.1698		561.675	0.14645		561.675	0.19203
562.157	0.22577		562.157	0.23607		562.157	0.16971		562.157	0.1464		562.157	0.19199
562.639	0.2258		562.639	0.23609		562.639	0.16977		562.639	0.14643		562.639	0.19208
563.122	0.22597		563.122	0.23629		563.122	0.16993		563.122	0.14651		563.122	0.19227
563.604	0.22616		563.604	0.23653		563.604	0.17011		563.604	0.14658		563.604	0.19244
564.086	0.22623		564.086	0.23666		564.086	0.17022		564.086	0.14656		564.086	0.19249
564.568	0.22611		564.568	0.23658		564.568	0.1702		564.568	0.14643		564.568	0.19237
565.05	0.22585		565.05	0.23634		565.05	0.17009		565.05	0.14623		565.05	0.19212
565.532	0.22558		565.532	0.23606		565.532	0.16996		565.532	0.14602		565.532	0.19186
566.014	0.22543		566.014	0.23589		566.014	0.16989		566.014	0.1459		566.014	0.19168
566.496	0.22547		566.496	0.2359		566.496	0.16994		566.496	0.14588		566.496	0.19165
566.979	0.22565		566.979	0.23604		566.979	0.17006		566.979	0.14595		566.979	0.19175
567.461	0.22586		567.461	0.23617		567.461	0.17019		567.461	0.14603		567.461	0.19186
567.943	0.22595		567.943	0.23616		567.943	0.17022		567.943	0.14604		567.943	0.19188
568.425	0.22585		568.425	0.23594		568.425	0.17014		568.425	0.14596		568.425	0.19176
568.907	0.2256		568.907	0.23556		568.907	0.16997		568.907	0.1458		568.907	0.19152
569.389	0.22532		569.389	0.23519		569.389	0.16981		569.389	0.14563		569.389	0.19126
569.871	0.22513		569.871	0.23497		569.871	0.16974		569.871	0.14553		569.871	0.1911
570.353	0.22509		570.353	0.23496		570.353	0.16982		570.353	0.14553		570.353	0.19106
570.836	0.22517		570.836	0.2351		570.836	0.17002		570.836	0.14561		570.836	0.19114
571.318	0.22525		571.318	0.23526		571.318	0.17024		571.318	0.1457		571.318	0.19123
571.8	0.22522		571.8	0.23528		571.8	0.17041		571.8	0.14575		571.8	0.19124
572.282	0.22505		572.282	0.23509		572.282	0.17047		572.282	0.14573		572.282	0.19113
572.764	0.22479		572.764	0.23476		572.764	0.17045		572.764	0.14565		572.764	0.19094
573.246	0.22455		573.246	0.23441		573.246	0.17042		573.246	0.14559		573.246	0.19075
573.728	0.22445		573.728	0.2342		573.728	0.17045		573.728	0.1456		573.728	0.19066
574.21	0.22453		574.21	0.23418		574.21	0.17058		574.21	0.14572		574.21	0.19072
574.692	0.22473		574.692	0.23433		574.692	0.17077		574.692	0.14591		574.692	0.19089
575.175	0.22492		575.175	0.2345		575.175	0.17096		575.175	0.14611		575.175	0.19108
575.657	0.22495		575.657	0.23455		575.657	0.17105		575.657	0.14623		575.657	0.19119
576.139	0.22475		576.139	0.23438		576.139	0.17099		576.139	0.14622		576.139	0.19115
576.621	0.22437		576.621	0.23405		576.621	0.17081		576.621	0.14611		576.621	0.19101
577.103	0.22394		577.103	0.23369		577.103	0.17058		577.103	0.14596		577.103	0.19085
577.585	0.2236		577.585	0.23344		577.585	0.17039		577.585	0.14583		577.585	0.19077
578.067	0.22342		578.067	0.23337		578.067	0.17028		578.067	0.14578		578.067	0.1908
578.55	0.22337		578.55	0.23343		578.55	0.17023		578.55	0.14578		578.55	0.19092
579.032	0.22332		579.032	0.23351		579.032	0.17015		579.032	0.14578		579.032	0.19103
579.514	0.22318		579.514	0.23347		579.514	0.16998		579.514	0.14571		579.514	0.19103
579.996	0.22287		579.996	0.23322		579.996	0.16969		579.996	0.14555		579.996	0.19087
580.478	0.22244		580.478	0.23281		580.478	0.1693		580.478	0.14529		580.478	0.19057
580.96	0.22198		580.96	0.23235		580.96	0.16889		580.96	0.14502		580.96	0.19022
581.442	0.22161		581.442	0.23199		581.442	0.16857		581.442	0.14479		581.442	0.18992
581.924	0.22136		581.924	0.23178		581.924	0.16836		581.924	0.14463		581.924	0.18972
582.407	0.22121		582.407	0.2317		582.407	0.16824		582.407	0.14453		582.407	0.1896
582.889	0.22103		582.889	0.23165		582.889	0.16815		582.889	0.14445		582.889	0.18949
583.371	0.22073		583.371	0.2315		583.371	0.16801		583.371	0.14433		583.371	0.18931
583.853	0.22028		583.853	0.2312		583.853	0.16778		583.853	0.14414		583.853	0.18903
584.335	0.21971		584.335	0.23079		584.335	0.16748		584.335	0.14389		584.335	0.18869
584.817	0.21916		584.817	0.23036		584.817	0.16718		584.817	0.14365		584.817	0.18836
585.299	0.21873		585.299	0.23003		585.299	0.16694		585.299	0.14345		585.299	0.18812
585.781	0.21847		585.781	0.22983		585.781	0.16679		585.781	0.14332		585.781	0.18801
586.264	0.21833		586.264	0.22974		586.264	0.16672		586.264	0.14324		586.264	0.188
586.746	0.21821		586.746	0.22965		586.746	0.16666		586.746	0.14317		586.746	0.188
587.228	0.218		587.228	0.22945		587.228	0.16654		587.228	0.14305		587.228	0.18793
587.71	0.21767		587.71	0.22912		587.71	0.16633		587.71	0.14287		587.71	0.18777
588.192	0.21724		588.192	0.2287		588.192	0.16606		588.192	0.14265		588.192	0.18753
588.674	0.21683		588.674	0.22831		588.674	0.16579		588.674	0.14247		588.674	0.1873
589.156	0.21654		589.156	0.22804		589.156	0.16559		589.156	0.14235		589.156	0.18713
589.638	0.2164		589.638	0.22795		589.638	0.16549		589.638	0.14233		589.638	0.18706
590.12	0.21638		590.12	0.22797		590.12	0.16547		590.12	0.14236		590.12	0.18704
590.603	0.21636		590.603	0.22799		590.603	0.16546		590.603	0.1424		590.603	0.18699
591.085	0.21625		591.085	0.22789		591.085	0.16541		591.085	0.14236		591.085	0.18683
591.567	0.21599		591.567	0.2276		591.567	0.16526		591.567	0.14223		591.567	0.18653
592.049	0.21562		592.049	0.22719		592.049	0.16504		592.049	0.14203		592.049	0.18614
592.531	0.21526		592.531	0.2268		592.531	0.16483		592.531	0.14182		592.531	0.18578
593.013	0.21503		593.013	0.22657		593.013	0.1647		593.013	0.14168		593.013	0.18553
593.495	0.21499		593.495	0.22655		593.495	0.16466		593.495	0.14165		593.495	0.18546
593.977	0.2151		593.977	0.22672		593.977	0.16472		593.977	0.14171		593.977	0.18552
594.46	0.21526		594.46	0.22694		594.46	0.1648		594.46	0.14179		594.46	0.18563
594.942	0.21537		594.942	0.22708		594.942	0.16484		594.942	0.14184		594.942	0.18568
595.424	0.21535		595.424	0.22709		595.424	0.16482		595.424	0.14183		595.424	0.18562
595.906	0.21524		595.906	0.22697		595.906	0.16474		595.906	0.14175		595.906	0.18548
596.388	0.21512		596.388	0.22682		596.388	0.16466		596.388	0.14166		596.388	0.1853
596.87	0.21507		596.87	0.22675		596.87	0.16464		596.87	0.14159		596.87	0.18518
597.352	0.21513		597.352	0.22681		597.352	0.16471		597.352	0.14158		597.352	0.18516
597.835	0.21528		597.835	0.22697		597.835	0.16483		597.835	0.14162		597.835	0.18521
598.317	0.21543		598.317	0.22714		598.317	0.16495		598.317	0.14167		598.317	0.18528
598.799	0.21549		598.799	0.22721		598.799	0.16501		598.799	0.14169		598.799	0.1853
599.281	0.21542		599.281	0.22713		599.281	0.16496		599.281	0.14166		599.281	0.18522
599.763	0.21525		599.763	0.22693		599.763	0.16484		599.763	0.1416		599.763	0.18507
600.245	0.21507		600.245	0.2267		600.245	0.1647		600.245	0.14153		600.245	0.18493
600.727	0.21496		600.727	0.22655		600.727	0.1646		600.727	0.14152		600.727	0.18484
601.209	0.21498		601.209	0.22652		601.209	0.16458		601.209	0.14156		601.209	0.18485
601.692	0.21509		601.692	0.22659		601.692	0.16462		601.692	0.14163		601.692	0.18492
602.174	0.21519		602.174	0.22666		602.174	0.16469		602.174	0.14169		602.174	0.18498
602.656	0.21521		602.656	0.22663		602.656	0.16472		602.656	0.14169		602.656	0.18495
603.138	0.2151		603.138	0.22646		603.138	0.16468		603.138	0.14161		603.138	0.18482
603.62	0.21489		603.62	0.22619		603.62	0.1646		603.62	0.14148		603.62	0.1846
604.102	0.21468		604.102	0.22591		604.102	0.16453		604.102	0.14135		604.102	0.18437
604.584	0.21456		604.584	0.22573		604.584	0.16449		604.584	0.14127		604.584	0.18422
605.066	0.21457		605.066	0.22571		605.066	0.16452		605.066	0.14128		605.066	0.18419
605.548	0.21469		605.548	0.22581		605.548	0.16459		605.548	0.14134		605.548	0.18427
606.031	0.21483		606.031	0.22596		606.031	0.16463		606.031	0.14143		606.031	0.18439
606.513	0.21492		606.513	0.22605		606.513	0.16461		606.513	0.14149		606.513	0.1845
606.995	0.21491		606.995	0.22602		606.995	0.16451		606.995	0.1415		606.995	0.18453
607.477	0.21482		607.477	0.2259		607.477	0.16435		607.477	0.14148		607.477	0.1845
607.959	0.21473		607.959	0.22578		607.959	0.1642		607.959	0.14148		607.959	0.18447
608.441	0.21471		608.441	0.22573		608.441	0.16412		608.441	0.14152		608.441	0.18449
608.923	0.21482		608.923	0.22581		608.923	0.16414		608.923	0.14163		608.923	0.18458
609.405	0.215		609.405	0.22599		609.405	0.16424		609.405	0.14177		609.405	0.18473
609.888	0.21519		609.888	0.22619		609.888	0.16436		609.888	0.14191		609.888	0.18488
610.37	0.21531		610.37	0.22632		610.37	0.16445		610.37	0.14199		610.37	0.18497
610.852	0.21533		610.852	0.22634		610.852	0.16447		610.852	0.14199		610.852	0.18498
611.334	0.21526		611.334	0.22628		611.334	0.16444		611.334	0.14194		611.334	0.18495
611.816	0.21519		611.816	0.22622		611.816	0.16441		611.816	0.14188		611.816	0.18492
612.298	0.21518		612.298	0.22625		612.298	0.16443		612.298	0.14187		612.298	0.18497
612.78	0.21528		612.78	0.2264		612.78	0.16454		612.78	0.14193		612.78	0.1851
613.263	0.21545		613.263	0.22662		613.263	0.16471		613.263	0.14203		613.263	0.1853
613.745	0.2156		613.745	0.22683		613.745	0.16489		613.745	0.14214		613.745	0.18547
614.227	0.21565		614.227	0.22691		614.227	0.16501		614.227	0.1422		614.227	0.18557
614.709	0.21558		614.709	0.22683		614.709	0.16505		614.709	0.14218		614.709	0.18554
615.191	0.21542		615.191	0.22662		615.191	0.16502		615.191	0.14211		615.191	0.18542
615.673	0.21527		615.673	0.22638		615.673	0.16497		615.673	0.14204		615.673	0.18528
616.155	0.21521		616.155	0.22623		616.155	0.16496		616.155	0.14201		616.155	0.18521
616.637	0.21529		616.637	0.22621		616.637	0.16502		616.637	0.14205		616.637	0.18524
617.12	0.21547		617.12	0.22633		617.12	0.16513		617.12	0.14215		617.12	0.18535
617.602	0.21566		617.602	0.22648		617.602	0.16524		617.602	0.14226		617.602	0.18549
618.084	0.21574		618.084	0.22657		618.084	0.16528		618.084	0.14233		618.084	0.18557
618.566	0.21566		618.566	0.22653		618.566	0.16524		618.566	0.14233		618.566	0.18555
619.048	0.21546		619.048	0.22638		619.048	0.16511		619.048	0.14226		619.048	0.18545
619.53	0.2152		619.53	0.2262		619.53	0.16496		619.53	0.14217		619.53	0.18533
620.012	0.21499		620.012	0.22607		620.012	0.16484		620.012	0.14211		620.012	0.18526
620.494	0.21487		620.494	0.22603		620.494	0.16478		620.494	0.1421		620.494	0.18527
620.976	0.21484		620.976	0.22606		620.976	0.16479		620.976	0.14214		620.976	0.18535
621.459	0.21484		621.459	0.2261		621.459	0.16481		621.459	0.1422		621.459	0.18545
621.941	0.21481		621.941	0.22607		621.941	0.16481		621.941	0.14223		621.941	0.18552
622.423	0.2147		622.423	0.22593		622.423	0.16476		622.423	0.14221		622.423	0.18552
622.905	0.21455		622.905	0.22574		622.905	0.16468		622.905	0.14217		622.905	0.18548
623.387	0.21442		623.387	0.22556		623.387	0.16463		623.387	0.14212		623.387	0.18544
623.869	0.21438		623.869	0.22549		623.869	0.16464		623.869	0.1421		623.869	0.18546
624.351	0.21445		624.351	0.22556		624.351	0.16474		624.351	0.14215		624.351	0.18557
624.833	0.21461		624.833	0.22573		624.833	0.16491		624.833	0.14223		624.833	0.18573
625.316	0.21479		625.316	0.22591		625.316	0.16508		625.316	0.14231		625.316	0.18589
625.798	0.21489		625.798	0.22601		625.798	0.1652		625.798	0.14235		625.798	0.18598
626.28	0.21488		626.28	0.22597		626.28	0.16525		626.28	0.14234		626.28	0.18596
626.762	0.21478		626.762	0.22582		626.762	0.16522		626.762	0.14227		626.762	0.18587
627.244	0.21467		627.244	0.22564		627.244	0.16516		627.244	0.1422		627.244	0.18576
627.726	0.21461		627.726	0.22553		627.726	0.16514		627.726	0.14216		627.726	0.1857
628.208	0.21463		628.208	0.22551		628.208	0.16517		628.208	0.14217		628.208	0.18572
628.691	0.21471		628.691	0.22556		628.691	0.16525		628.691	0.14221		628.691	0.18579
629.173	0.21479		629.173	0.22561		629.173	0.16532		629.173	0.14225		629.173	0.18585
629.655	0.21479		629.655	0.22558		629.655	0.16536		629.655	0.14226		629.655	0.18584
630.137	0.21469		630.137	0.22543		630.137	0.16532		630.137	0.14221		630.137	0.18573
630.619	0.21452		630.619	0.22519		630.619	0.16523		630.619	0.14214		630.619	0.18554
631.101	0.21434		631.101	0.22492		631.101	0.16513		631.101	0.14207		631.101	0.18532
631.583	0.21422		631.583	0.22473		631.583	0.16507		631.583	0.14205		631.583	0.18514
632.065	0.21419		632.065	0.22463		632.065	0.16506		632.065	0.14209		632.065	0.18503
632.548	0.21421		632.548	0.22461		632.548	0.16509		632.548	0.14217		632.548	0.18499
633.03	0.21421		633.03	0.22458		633.03	0.16511		633.03	0.14224		633.03	0.18495
633.512	0.21411		633.512	0.22447		633.512	0.16507		633.512	0.14227		633.512	0.18486
633.994	0.21389		633.994	0.22423		633.994	0.16495		633.994	0.14221		633.994	0.18468
634.476	0.21356		634.476	0.22388		634.476	0.16476		634.476	0.14209		634.476	0.18443
634.958	0.21321		634.958	0.22349		634.958	0.16456		634.958	0.14194		634.958	0.18416
635.44	0.21291		635.44	0.22316		635.44	0.16438		635.44	0.1418		635.44	0.18392
635.922	0.21268		635.922	0.2229		635.922	0.16426		635.922	0.14169		635.922	0.18375
636.404	0.21251		636.404	0.22271		636.404	0.16418		636.404	0.1416		636.404	0.18361
636.887	0.21231		636.887	0.22249		636.887	0.1641		636.887	0.14149		636.887	0.18348
637.369	0.21203		637.369	0.22217		637.369	0.16396		637.369	0.14133		637.369	0.18327
637.851	0.21164		637.851	0.22173		637.851	0.16375		637.851	0.14111		637.851	0.18298
638.333	0.21115		638.333	0.22119		638.333	0.16346		638.333	0.14084		638.333	0.18262
638.815	0.21067		638.815	0.22064		638.815	0.16315		638.815	0.14058		638.815	0.18224
639.297	0.21025		639.297	0.22018		639.297	0.16287		639.297	0.14036		639.297	0.18191
639.779	0.20994		639.779	0.21984		639.779	0.16263		639.779	0.14019		639.779	0.18166
640.261	0.20972		640.261	0.21961		640.261	0.16245		640.261	0.14008		640.261	0.18148
640.744	0.20951		640.744	0.21942		640.744	0.16228		640.744	0.13998		640.744	0.18132
641.226	0.20925		641.226	0.21919		641.226	0.16209		641.226	0.13985		641.226	0.18113
641.708	0.20891		641.708	0.21888		641.708	0.16186		641.708	0.13968		641.708	0.18088
642.19	0.20851		642.19	0.21851		642.19	0.1616		642.19	0.13948		642.19	0.18057
642.672	0.20812		642.672	0.21814		642.672	0.16136		642.672	0.1393		642.672	0.18027
643.154	0.20779		643.154	0.21784		643.154	0.16116		643.154	0.13916		643.154	0.18002
643.636	0.20756		643.636	0.21765		643.636	0.16103		643.636	0.13908		643.636	0.17985
644.119	0.2074		644.119	0.21755		644.119	0.16094		644.119	0.13903		644.119	0.17972
644.601	0.20724		644.601	0.21745		644.601	0.16084		644.601	0.13898		644.601	0.17961
645.083	0.20701		645.083	0.21729		645.083	0.1607		645.083	0.13889		645.083	0.17944
645.565	0.20668		645.565	0.21702		645.565	0.16048		645.565	0.13873		645.565	0.1792
646.047	0.20628		646.047	0.21666		646.047	0.16021		646.047	0.13853		646.047	0.1789
646.529	0.20586		646.529	0.21627		646.529	0.15992		646.529	0.13833		646.529	0.1786
647.011	0.2055		647.011	0.21594		647.011	0.15966		647.011	0.13816		647.011	0.17834
647.493	0.20522		647.493	0.21569		647.493	0.15946		647.493	0.13806		647.493	0.17816
647.976	0.20501		647.976	0.21551		647.976	0.15932		647.976	0.138		647.976	0.17803
648.458	0.20481		648.458	0.21534		648.458	0.15919		648.458	0.13794		648.458	0.17792
648.94	0.20455		648.94	0.21511		648.94	0.15905		648.94	0.13784		648.94	0.17776
649.422	0.20421		649.422	0.2148		649.422	0.15888		649.422	0.13768		649.422	0.17754
649.904	0.20384		649.904	0.21444		649.904	0.1587		649.904	0.13747		649.904	0.17727
650.386	0.2035		650.386	0.21411		650.386	0.15855		650.386	0.13726		650.386	0.17702
650.868	0.20326		650.868	0.21388		650.868	0.15846		650.868	0.13709		650.868	0.17684
651.35	0.20315		651.35	0.21378		651.35	0.15845		651.35	0.13699		651.35	0.17674
651.832	0.20313		651.832	0.21378		651.832	0.15849		651.832	0.13694		651.832	0.17671
652.315	0.20311		652.315	0.21378		652.315	0.15851		652.315	0.13689		652.315	0.17668
652.797	0.20302		652.797	0.21369		652.797	0.15846		652.797	0.13682		652.797	0.17659
653.279	0.20279		653.279	0.21346		653.279	0.15832		653.279	0.13669		653.279	0.17639
653.761	0.20247		653.761	0.21311		653.761	0.15809		653.761	0.13651		653.761	0.17611
654.243	0.20211		654.243	0.21271		654.243	0.15783		654.243	0.13631		654.243	0.17578
654.725	0.20178		654.725	0.21235		654.725	0.1576		654.725	0.13614		654.725	0.17548
655.207	0.20154		655.207	0.21207		655.207	0.15742		655.207	0.13602		655.207	0.17523
655.689	0.20137		655.689	0.21188		655.689	0.1573		655.689	0.13592		655.689	0.17505
656.172	0.20122		656.172	0.21172		656.172	0.15719		656.172	0.13581		656.172	0.17488
656.654	0.20102		656.654	0.21153		656.654	0.15706		656.654	0.13565		656.654	0.1747
657.136	0.20075		657.136	0.21126		657.136	0.15688		657.136	0.13543		657.136	0.17447
657.618	0.20041		657.618	0.21094		657.618	0.15667		657.618	0.13515		657.618	0.17421
658.1	0.20007		658.1	0.21061		658.1	0.15647		658.1	0.13485		658.1	0.17396
658.582	0.19979		658.582	0.21034		658.582	0.15631		658.582	0.13457		658.582	0.17376
659.064	0.1996		659.064	0.21014		659.064	0.15621		659.064	0.13433		659.064	0.17363
659.546	0.19948		659.546	0.21001		659.546	0.15617		659.546	0.13414		659.546	0.17354
660.029	0.19937		660.029	0.20988		660.029	0.15613		660.029	0.13396		660.029	0.17346
660.511	0.1992		660.511	0.20969		660.511	0.15607		660.511	0.13376		660.511	0.17332
660.993	0.19895		660.993	0.20942		660.993	0.15594		660.993	0.13353		660.993	0.17312
661.475	0.19863		661.475	0.20908		661.475	0.15577		661.475	0.13327		661.475	0.17285
661.957	0.19829		661.957	0.20875		661.957	0.15558		661.957	0.13302		661.957	0.17257
662.439	0.198		662.439	0.20848		662.439	0.15541		662.439	0.1328		662.439	0.17232
662.921	0.19781		662.921	0.20831		662.921	0.15529		662.921	0.13263		662.921	0.17212
663.403	0.19769		663.403	0.20821		663.403	0.15521		663.403	0.13248		663.403	0.17198
663.886	0.19761		663.886	0.20814		663.886	0.15515		663.886	0.13235		663.886	0.17186
664.368	0.19752		664.368	0.20805		664.368	0.15508		664.368	0.1322		664.368	0.17174
664.85	0.19739		664.85	0.20791		664.85	0.15499		664.85	0.13204		664.85	0.17159
665.332	0.19721		665.332	0.20772		665.332	0.1549		665.332	0.13187		665.332	0.17145
665.814	0.19701		665.814	0.20754		665.814	0.15483		665.814	0.13174		665.814	0.17133
666.296	0.19681		666.296	0.2074		666.296	0.15484		666.296	0.13169		666.296	0.1713
666.778	0.19661		666.778	0.20732		666.778	0.15493		666.778	0.13173		666.778	0.17136
667.26	0.19638		667.26	0.20726		667.26	0.15508		667.26	0.13184		667.26	0.17147
667.743	0.19604		667.743	0.2071		667.743	0.15521		667.743	0.13193		667.743	0.17152
668.225	0.19555		668.225	0.20671		668.225	0.15517		668.225	0.13186		668.225	0.17135
668.707	0.19496		668.707	0.2061		668.707	0.15493		668.707	0.13157		668.707	0.17094
669.189	0.19443		669.189	0.20543		669.189	0.15455		669.189	0.13112		669.189	0.17039
669.671	0.19406		669.671	0.20489		669.671	0.15417		669.671	0.13067		669.671	0.16989
670.153	0.19389		670.153	0.20455		670.153	0.15388		670.153	0.13029		670.153	0.16952
670.635	0.19386		670.635	0.20439		670.635	0.15368		670.635	0.13002		670.635	0.1693
671.117	0.19388		671.117	0.20433		671.117	0.15356		671.117	0.12983		671.117	0.16918
671.6	0.19388		671.6	0.20428		671.6	0.15346		671.6	0.12971		671.6	0.16912
672.082	0.19379		672.082	0.20419		672.082	0.15334		672.082	0.1296		672.082	0.16904
672.564	0.1936		672.564	0.20401		672.564	0.1532		672.564	0.12948		672.564	0.16892
673.046	0.19334		673.046	0.20378		673.046	0.15304		673.046	0.12938		673.046	0.16878
673.528	0.19308		673.528	0.20355		673.528	0.1529		673.528	0.12928		673.528	0.16864
674.01	0.19287		674.01	0.2034		674.01	0.1528		674.01	0.12922		674.01	0.16854
674.492	0.19277		674.492	0.20336		674.492	0.15276		674.492	0.12919		674.492	0.16849
674.975	0.19273		674.975	0.20338		674.975	0.15277		674.975	0.12918		674.975	0.16847
675.457	0.19271		675.457	0.20342		675.457	0.15278		675.457	0.12915		675.457	0.16844
675.939	0.19263		675.939	0.20339		675.939	0.15276		675.939	0.12908		675.939	0.16836
676.421	0.19248		676.421	0.20327		676.421	0.15268		676.421	0.12894		676.421	0.16821
676.903	0.19226		676.903	0.20307		676.903	0.15256		676.903	0.12878		676.903	0.16801
677.385	0.19203		677.385	0.20285		677.385	0.15245		677.385	0.12862		677.385	0.16783
677.867	0.19185		677.867	0.20269		677.867	0.15239		677.867	0.1285		677.867	0.16771
678.349	0.19176		678.349	0.20261		678.349	0.1524		678.349	0.12846		678.349	0.16769
678.831	0.19173		678.831	0.2026		678.831	0.15245		678.831	0.12848		678.831	0.16773
679.314	0.19172		679.314	0.2026		679.314	0.15252		679.314	0.12852		679.314	0.16779
679.796	0.19167		679.796	0.20254		679.796	0.15255		679.796	0.12854		679.796	0.16782
680.278	0.19157		680.278	0.2024		680.278	0.15252		680.278	0.12853		680.278	0.16777
680.76	0.19142		680.76	0.20219		680.76	0.15244		680.76	0.12847		680.76	0.16766
681.242	0.19129		681.242	0.20198		681.242	0.15234		681.242	0.1284		681.242	0.16752
681.724	0.19122		681.724	0.20185		681.724	0.15227		681.724	0.12834		681.724	0.1674
682.206	0.19123		682.206	0.20181		682.206	0.15225		682.206	0.12832		682.206	0.16734
682.688	0.1913		682.688	0.20186		682.688	0.15229		682.688	0.12832		682.688	0.16733
683.17	0.19138		683.17	0.20193		683.17	0.15235		683.17	0.12833		683.17	0.16734
683.653	0.1914		683.653	0.20197		683.653	0.1524		683.653	0.1283		683.653	0.16733
684.135	0.19134		684.135	0.20192		684.135	0.15241		684.135	0.12823		684.135	0.16727
684.617	0.19121		684.617	0.20181		684.617	0.15238		684.617	0.12813		684.617	0.16718
685.099	0.19108		685.099	0.20167		685.099	0.15236		685.099	0.12802		685.099	0.16709
685.581	0.19099		685.581	0.20157		685.581	0.15235		685.581	0.12792		685.581	0.16703
686.063	0.19096		686.063	0.20154		686.063	0.15237		686.063	0.12785		686.063	0.16702
686.545	0.19097		686.545	0.20156		686.545	0.15241		686.545	0.1278		686.545	0.16703
687.028	0.19097		687.028	0.20158		687.028	0.15244		687.028	0.12775		687.028	0.16704
687.51	0.19091		687.51	0.20155		687.51	0.15243		687.51	0.12767		687.51	0.16699
687.992	0.19077		687.992	0.20145		687.992	0.15237		687.992	0.12756		687.992	0.16688
688.474	0.19057		688.474	0.2013		688.474	0.15227		688.474	0.12742		688.474	0.16673
688.956	0.19036		688.956	0.20114		688.956	0.15217		688.956	0.12729		688.956	0.16659
689.438	0.19019		689.438	0.20104		689.438	0.1521		689.438	0.12718		689.438	0.16651
689.92	0.1901		689.92	0.20102		689.92	0.15208		689.92	0.12712		689.92	0.1665
690.403	0.19005		690.403	0.20104		690.403	0.1521		690.403	0.12708		690.403	0.16655
690.885	0.19001		690.885	0.20104		690.885	0.15212		690.885	0.12704		690.885	0.16662
691.367	0.18991		691.367	0.20097		691.367	0.15211		691.367	0.12696		691.367	0.16666
691.849	0.18974		691.849	0.2008		691.849	0.15205		691.849	0.12685		691.849	0.16664
692.331	0.18952		692.331	0.20054		692.331	0.15196		692.331	0.1267		692.331	0.16655
692.813	0.1893		692.813	0.20025		692.813	0.15187		692.813	0.12656		692.813	0.16645
693.295	0.18912		693.295	0.19999		693.295	0.15181		693.295	0.12646		693.295	0.16635
693.777	0.18901		693.777	0.1998		693.777	0.15179		693.777	0.1264		693.777	0.1663
694.259	0.18894		694.259	0.19968		694.259	0.1518		694.259	0.12637		694.259	0.16626
694.742	0.18887		694.742	0.19957		694.742	0.1518		694.742	0.12635		694.742	0.16623
695.224	0.18874		695.224	0.19944		695.224	0.15178		695.224	0.1263		695.224	0.16617
695.706	0.18856		695.706	0.19925		695.706	0.15171		695.706	0.12621		695.706	0.16606
696.188	0.18833		696.188	0.19902		696.188	0.15161		696.188	0.12608		696.188	0.16593
696.67	0.18812		696.67	0.1988		696.67	0.15151		696.67	0.12595		696.67	0.16581
697.152	0.18796		697.152	0.19864		697.152	0.15145		697.152	0.12585		697.152	0.16574
697.634	0.18788		697.634	0.19855		697.634	0.15144		697.634	0.12578		697.634	0.16572
698.116	0.18787		698.116	0.19851		698.116	0.15147		698.116	0.12576		698.116	0.16576
698.598	0.18787		698.598	0.19849		698.598	0.1515		698.598	0.12576		698.598	0.16579
699.081	0.18783		699.081	0.19843		699.081	0.1515		699.081	0.12574		699.081	0.16578
699.563	0.18772		699.563	0.19831		699.563	0.15145		699.563	0.12571		699.563	0.16572
700.045	0.18757		700.045	0.19814		700.045	0.15135		700.045	0.12565		700.045	0.16561
700.527	0.18741		700.527	0.19798		700.527	0.15124		700.527	0.12558		700.527	0.16548
701.009	0.18729		701.009	0.19786		701.009	0.15114		701.009	0.12554		701.009	0.16538
701.491	0.18721		701.491	0.19782		701.491	0.15108		701.491	0.12551		701.491	0.16532
701.973	0.18717		701.973	0.19783		701.973	0.15106		701.973	0.1255		701.973	0.16529
702.456	0.18712		702.456	0.19784		702.456	0.15103		702.456	0.12547		702.456	0.16527
702.938	0.18702		702.938	0.1978		702.938	0.15098		702.938	0.1254		702.938	0.1652
703.42	0.18684		703.42	0.19769		703.42	0.15087		703.42	0.12529		703.42	0.16508
703.902	0.1866		703.902	0.19752		703.902	0.15073		703.902	0.12514		703.902	0.16491
704.384	0.18635		704.384	0.19733		704.384	0.15057		704.384	0.12499		704.384	0.16473
704.866	0.18613		704.866	0.19717		704.866	0.15042		704.866	0.12486		704.866	0.16458
705.348	0.18598		705.348	0.19706		705.348	0.1503		705.348	0.12477		705.348	0.16447
705.83	0.18587		705.83	0.19699		705.83	0.1502		705.83	0.12471		705.83	0.1644
706.312	0.18576		706.312	0.19691		706.312	0.1501		706.312	0.12466		706.312	0.16434
706.795	0.18563		706.795	0.19679		706.795	0.14998		706.795	0.12458		706.795	0.16424
707.277	0.18544		707.277	0.19659		707.277	0.14982		707.277	0.12447		707.277	0.1641
707.759	0.18521		707.759	0.19635		707.759	0.14963		707.759	0.12432		707.759	0.16392
708.241	0.18499		708.241	0.19612		708.241	0.14945		708.241	0.12416		708.241	0.16373
708.723	0.18481		708.723	0.19593		708.723	0.14929		708.723	0.12401		708.723	0.16357
709.205	0.18468		709.205	0.19581		709.205	0.14918		709.205	0.12388		709.205	0.16345
709.687	0.1846		709.687	0.19574		709.687	0.1491		709.687	0.12377		709.687	0.16337
710.17	0.1845		710.17	0.19568		710.17	0.14902		710.17	0.12366		710.17	0.1633
710.652	0.18436		710.652	0.19559		710.652	0.14893		710.652	0.12354		710.652	0.16321
711.134	0.18414		711.134	0.19543		711.134	0.14881		711.134	0.1234		711.134	0.16308
711.616	0.18388		711.616	0.19522		711.616	0.14867		711.616	0.12326		711.616	0.16293
712.098	0.18361		712.098	0.195		712.098	0.14854		712.098	0.12312		712.098	0.16278
712.58	0.18338		712.58	0.19483		712.58	0.14843		712.58	0.12301		712.58	0.16268
713.062	0.18322		713.062	0.19471		713.062	0.14836		713.062	0.12293		713.062	0.16262
713.544	0.18313		713.544	0.19466		713.544	0.14832		713.544	0.12289		713.544	0.16261
714.027	0.18308		714.027	0.19462		714.027	0.14828		714.027	0.12285		714.027	0.16261
714.509	0.18305		714.509	0.19458		714.509	0.14823		714.509	0.12279		714.509	0.1626
714.991	0.18302		714.991	0.19452		714.991	0.14815		714.991	0.12271		714.991	0.16255
715.473	0.18301		715.473	0.19446		715.473	0.14806		715.473	0.12261		715.473	0.1625
715.955	0.18305		715.955	0.19446		715.955	0.14799		715.955	0.12252		715.955	0.16246
716.437	0.18318		716.437	0.19456		716.437	0.14797		716.437	0.12247		716.437	0.16247
716.919	0.18339		716.919	0.19476		716.919	0.14801		716.919	0.12246		716.919	0.16253
717.401	0.18365		717.401	0.19503		717.401	0.14809		717.401	0.12248		717.401	0.16265
717.884	0.18387		717.884	0.1953		717.884	0.1482		717.884	0.12251		717.884	0.16277
718.366	0.18398		718.366	0.19547		718.366	0.14827		718.366	0.12252		718.366	0.16287
718.848	0.18391		718.848	0.1955		718.848	0.14829		718.848	0.12248		718.848	0.16289
719.33	0.18367		719.33	0.19535		719.33	0.14825		719.33	0.12239		719.33	0.16285
719.812	0.18327		719.812	0.19504		719.812	0.14815		719.812	0.12224		719.812	0.16275
720.294	0.18276		720.294	0.19464		720.294	0.14802		720.294	0.12207		720.294	0.16262
720.776	0.1822		720.776	0.19419		720.776	0.14786		720.776	0.12187		720.776	0.16247
721.258	0.18162		721.258	0.19369		721.258	0.14766		721.258	0.12166		721.258	0.1623
721.74	0.18101		721.74	0.19316		721.74	0.14741		721.74	0.12143		721.74	0.16207
722.223	0.18039		722.223	0.19257		722.223	0.14709		722.223	0.12117		722.223	0.16177
722.705	0.17976		722.705	0.19194		722.705	0.1467		722.705	0.12088		722.705	0.1614
723.187	0.17914		723.187	0.19128		723.187	0.14625		723.187	0.12057		723.187	0.16096
723.669	0.17858		723.669	0.19064		723.669	0.14577		723.669	0.12027		723.669	0.1605
724.151	0.17809		724.151	0.19007		724.151	0.1453		724.151	0.12		724.151	0.16005
724.633	0.1777		724.633	0.18957		724.633	0.14485		724.633	0.11975		724.633	0.15962
725.115	0.17737		725.115	0.18913		725.115	0.14442		725.115	0.11952		725.115	0.15922
725.597	0.17708		725.597	0.18871		725.597	0.144		725.597	0.11929		725.597	0.15882
726.08	0.17679		726.08	0.18828		726.08	0.14356		726.08	0.11904		726.08	0.1584
726.562	0.17647		726.562	0.18781		726.562	0.1431		726.562	0.11877		726.562	0.15795
727.044	0.17613		727.044	0.1873		727.044	0.14262		727.044	0.11849		727.044	0.15749
727.526	0.17577		727.526	0.18679		727.526	0.14215		727.526	0.11821		727.526	0.15704
728.008	0.17542		728.008	0.18629		728.008	0.1417		728.008	0.11795		728.008	0.15662
728.49	0.17506		728.49	0.18581		728.49	0.1413		728.49	0.11772		728.49	0.15625
728.972	0.17468		728.972	0.18534		728.972	0.14092		728.972	0.11752		728.972	0.15592
729.455	0.17422		729.455	0.18482		729.455	0.14057		729.455	0.11731		729.455	0.15558
729.937	0.17366		729.937	0.18423		729.937	0.14021		729.937	0.11708		729.937	0.15521
730.419	0.17301		730.419	0.18356		730.419	0.13984		730.419	0.11683		730.419	0.1548
730.901	0.17229		730.901	0.18284		730.901	0.13947		730.901	0.11656		730.901	0.15435
731.383	0.17158		731.383	0.18213		731.383	0.13911		731.383	0.1163		731.383	0.15391
731.865	0.17092		731.865	0.18146		731.865	0.13878		731.865	0.11607		731.865	0.15349
732.347	0.17036		732.347	0.18089		732.347	0.13848		732.347	0.11587		732.347	0.15311
732.829	0.16987		732.829	0.1804		732.829	0.13821		732.829	0.11571		732.829	0.15277
733.312	0.16945		733.312	0.17996		733.312	0.13795		733.312	0.11556		733.312	0.15245
733.794	0.16904		733.794	0.17953		733.794	0.13766		733.794	0.11541		733.794	0.15211
734.276	0.16864		734.276	0.17909		734.276	0.13737		734.276	0.11526		734.276	0.15176
734.758	0.16825		734.758	0.17865		734.758	0.13707		734.758	0.1151		734.758	0.1514
735.24	0.16789		735.24	0.17823		735.24	0.13679		735.24	0.11496		735.24	0.15107
735.722	0.16759		735.722	0.17786		735.722	0.13656		735.722	0.11486		735.722	0.15078
736.204	0.16735		736.204	0.17755		736.204	0.13638		736.204	0.1148		736.204	0.15056
736.686	0.16718		736.686	0.17729		736.686	0.13625		736.686	0.11477		736.686	0.15038
737.168	0.16702		737.168	0.17704		737.168	0.13614		737.168	0.11476		737.168	0.15024
737.651	0.16686		737.651	0.17678		737.651	0.13603		737.651	0.11474		737.651	0.15008
738.133	0.16667		738.133	0.17648		738.133	0.13591		738.133	0.1147		738.133	0.14991
738.615	0.16647		738.615	0.17617		738.615	0.13578		738.615	0.11465		738.615	0.14972
739.097	0.16627		739.097	0.17587		739.097	0.13565		739.097	0.1146		739.097	0.14953
739.579	0.1661		739.579	0.17561		739.579	0.13555		739.579	0.11456		739.579	0.14937
740.061	0.16596		740.061	0.1754		740.061	0.13548		740.061	0.11454		740.061	0.14923
740.543	0.16586		740.543	0.17522		740.543	0.13541		740.543	0.11453		740.543	0.14912
741.025	0.16575		741.025	0.17503		741.025	0.13533		741.025	0.11452		741.025	0.14901
741.508	0.1656		741.508	0.17481		741.508	0.13521		741.508	0.11449		741.508	0.14888
741.99	0.16542		741.99	0.17455		741.99	0.13505		741.99	0.11443		741.99	0.14872
742.472	0.16521		742.472	0.17425		742.472	0.13485		742.472	0.11435		742.472	0.14854
742.954	0.165		742.954	0.17396		742.954	0.13464		742.954	0.11426		742.954	0.14836
743.436	0.16483		743.436	0.1737		743.436	0.13445		743.436	0.11419		743.436	0.14821
743.918	0.16469		743.918	0.1735		743.918	0.13428		743.918	0.11414		743.918	0.14809
744.4	0.16457		744.4	0.17334		744.4	0.13414		744.4	0.11411		744.4	0.14801
744.883	0.16444		744.883	0.17318		744.883	0.134		744.883	0.11407		744.883	0.14793
745.365	0.16427		745.365	0.173		745.365	0.13385		745.365	0.11402		745.365	0.14783
745.847	0.16406		745.847	0.17276		745.847	0.13369		745.847	0.11395		745.847	0.14771
746.329	0.16381		746.329	0.17249		746.329	0.13352		746.329	0.11386		746.329	0.14757
746.811	0.16356		746.811	0.17221		746.811	0.13336		746.811	0.11377		746.811	0.14743
747.293	0.16334		747.293	0.17195		747.293	0.13321		747.293	0.1137		747.293	0.14731
747.775	0.16315		747.775	0.17173		747.775	0.1331		747.775	0.11363		747.775	0.14721
748.257	0.16299		748.257	0.17154		748.257	0.133		748.257	0.11357		748.257	0.14711
748.74	0.16282		748.74	0.17134		748.74	0.13289		748.74	0.11348		748.74	0.14698
749.222	0.16261		749.222	0.17112		749.222	0.13277		749.222	0.11334		749.222	0.14682
749.704	0.16236		749.704	0.17086		749.704	0.13262		749.704	0.11316		749.704	0.1466
750.186	0.16207		750.186	0.17057		750.186	0.13247		750.186	0.11293		750.186	0.14635
750.668	0.16177		750.668	0.17028		750.668	0.13235		750.668	0.1127		750.668	0.14609
751.15	0.16151		751.15	0.17004		751.15	0.13227		751.15	0.11247		751.15	0.14587
751.632	0.16129		751.632	0.16985		751.632	0.13226		751.632	0.11227		751.632	0.1457
752.114	0.16111		752.114	0.1697		752.114	0.13233		752.114	0.11209		752.114	0.14556
752.596	0.16093		752.596	0.16956		752.596	0.13247		752.596	0.11193		752.596	0.14544
753.079	0.16072		753.079	0.16939		753.079	0.13267		753.079	0.11175		753.079	0.1453
753.561	0.16048		753.561	0.16918		753.561	0.13291		753.561	0.11155		753.561	0.14514
754.043	0.1602		754.043	0.16895		754.043	0.13319		754.043	0.11134		754.043	0.14495
754.525	0.15992		754.525	0.16872		754.525	0.13349		754.525	0.11112		754.525	0.14475
755.007	0.15965		755.007	0.16852		755.007	0.13379		755.007	0.11091		755.007	0.14458
755.489	0.15941		755.489	0.16836		755.489	0.13404		755.489	0.11071		755.489	0.14443
755.971	0.1592		755.971	0.16824		755.971	0.13417		755.971	0.11052		755.971	0.14431
756.453	0.15899		756.453	0.16811		756.453	0.13412		756.453	0.11031		756.453	0.1442
756.936	0.15877		756.936	0.16795		756.936	0.13386		756.936	0.11009		756.936	0.14408
757.418	0.15853		757.418	0.16775		757.418	0.13339		757.418	0.10983		757.418	0.14394
757.9	0.15829		757.9	0.16751		757.9	0.13277		757.9	0.10957		757.9	0.14379
758.382	0.15805		758.382	0.16727		758.382	0.13208		758.382	0.10931		758.382	0.14365
758.864	0.15786		758.864	0.16705		758.864	0.1314		758.864	0.10908		758.864	0.14354
759.346	0.15771		759.346	0.16686		759.346	0.13079		759.346	0.10889		759.346	0.14348
759.828	0.1576		759.828	0.16671		759.828	0.13029		759.828	0.10874		759.828	0.14344
760.311	0.15748		760.311	0.16656		760.311	0.12989		760.311	0.10861		760.311	0.14341
760.793	0.15735		760.793	0.16638		760.793	0.12956		760.793	0.10848		760.793	0.14336
761.275	0.15717		761.275	0.16616		761.275	0.12929		761.275	0.10836		761.275	0.14329
761.757	0.15698		761.757	0.16592		761.757	0.12905		761.757	0.10824		761.757	0.14321
762.239	0.15679		762.239	0.16568		762.239	0.12884		762.239	0.10813		762.239	0.14314
762.721	0.15662		762.721	0.16547		762.721	0.12868		762.721	0.10805		762.721	0.14311
763.203	0.1565		763.203	0.16532		763.203	0.12854		763.203	0.10798		763.203	0.14311
763.685	0.15641		763.685	0.1652		763.685	0.12843		763.685	0.10793		763.685	0.14314
764.168	0.15634		764.168	0.16508		764.168	0.1283		764.168	0.10787		764.168	0.14318
764.65	0.15626		764.65	0.16494		764.65	0.12815		764.65	0.1078		764.65	0.14319
765.132	0.15616		765.132	0.16476		765.132	0.12797		765.132	0.10769		765.132	0.14316
765.614	0.15605		765.614	0.16454		765.614	0.12776		765.614	0.10757		765.614	0.14309
766.096	0.15595		766.096	0.16431		766.096	0.12753		766.096	0.10744		766.096	0.14302
766.578	0.15586		766.578	0.1641		766.578	0.12731		766.578	0.10733		766.578	0.14295
767.06	0.1558		767.06	0.16391		767.06	0.12711		767.06	0.10724		767.06	0.14291
767.542	0.15574		767.542	0.16373		767.542	0.12691		767.542	0.10716		767.542	0.14288
768.024	0.15565		768.024	0.16354		768.024	0.12672		768.024	0.10708		768.024	0.14284
768.507	0.15551		768.507	0.16331		768.507	0.1265		768.507	0.10697		768.507	0.14277
768.989	0.15532		768.989	0.16302		768.989	0.12625		768.989	0.10682		768.989	0.14266
769.471	0.15508		769.471	0.16268		769.471	0.12597		769.471	0.10665		769.471	0.14251
769.953	0.15485		769.953	0.16234		769.953	0.1257		769.953	0.10648		769.953	0.14236
770.435	0.15463		770.435	0.16201		770.435	0.12545		770.435	0.10632		770.435	0.14221
770.917	0.15445		770.917	0.16171		770.917	0.12523		770.917	0.10617		770.917	0.14209
771.399	0.15429		771.399	0.16145		771.399	0.12504		771.399	0.10604		771.399	0.14198
771.881	0.15412		771.881	0.16118		771.881	0.12485		771.881	0.1059		771.881	0.14188
772.364	0.1539		772.364	0.16089		772.364	0.12466		772.364	0.10575		772.364	0.14176
772.846	0.15362		772.846	0.16056		772.846	0.12446		772.846	0.10558		772.846	0.14163
773.328	0.15328		773.328	0.16022		773.328	0.12424		773.328	0.10538		773.328	0.14149
773.81	0.15292		773.81	0.15988		773.81	0.12403		773.81	0.10518		773.81	0.14137
774.292	0.15255		774.292	0.15958		774.292	0.12385		774.292	0.10497		774.292	0.14129
774.774	0.15221		774.774	0.15933		774.774	0.12371		774.774	0.10479		774.774	0.14125
775.256	0.15189		775.256	0.15912		775.256	0.12361		775.256	0.10461		775.256	0.14125
775.739	0.15157		775.739	0.15893		775.739	0.12353		775.739	0.10442		775.739	0.14126
776.221	0.15124		776.221	0.15872		776.221	0.12345		776.221	0.10422		776.221	0.14125
776.703	0.15089		776.703	0.15848		776.703	0.12336		776.703	0.10399		776.703	0.14121
777.185	0.15054		777.185	0.15821		777.185	0.12324		777.185	0.10374		777.185	0.14113
777.667	0.15022		777.667	0.15791		777.667	0.1231		777.667	0.10348		777.667	0.14103
778.149	0.14993		778.149	0.1576		778.149	0.12295		778.149	0.10324		778.149	0.14093
778.631	0.14969		778.631	0.1573		778.631	0.12277		778.631	0.10303		778.631	0.14083
779.113	0.14948		779.113	0.15698		779.113	0.12258		779.113	0.10283		779.113	0.14072
779.596	0.14928		779.596	0.15664		779.596	0.12234		779.596	0.10265		779.596	0.14059
780.078	0.14906		780.078	0.15625		780.078	0.12207		780.078	0.10247		780.078	0.14042
780.56	0.14883		780.56	0.15581		780.56	0.12175		780.56	0.10229		780.56	0.14019
781.042	0.14857		781.042	0.15534		781.042	0.12141		781.042	0.1021		781.042	0.13992
781.524	0.14831		781.524	0.15486		781.524	0.12107		781.524	0.10192		781.524	0.13964
782.006	0.14808		782.006	0.15442		782.006	0.12074		782.006	0.10175		782.006	0.13937
782.488	0.14788		782.488	0.15403		782.488	0.12044		782.488	0.1016		782.488	0.13911
782.97	0.1477		782.97	0.1537		782.97	0.12017		782.97	0.10146		782.97	0.13887
783.452	0.14754		783.452	0.15339		783.452	0.11991		783.452	0.10132		783.452	0.13862
783.935	0.14738		783.935	0.15311		783.935	0.11964		783.935	0.10117		783.935	0.13835
784.417	0.14722		784.417	0.15282		784.417	0.11938		784.417	0.10102		784.417	0.13804
784.899	0.14706		784.899	0.15256		784.899	0.11911		784.899	0.10086		784.899	0.13773
785.381	0.14694		785.381	0.15232		785.381	0.11886		785.381	0.10073		785.381	0.13741
785.863	0.14685		785.863	0.15214		785.863	0.11865		785.863	0.10063		785.863	0.13713
786.345	0.14682		786.345	0.15201		786.345	0.11847		786.345	0.10057		786.345	0.1369
786.827	0.14683		786.827	0.15194		786.827	0.11834		786.827	0.10054		786.827	0.13671
787.309	0.14684		787.309	0.15189		787.309	0.11823		787.309	0.10053		787.309	0.13656
787.792	0.14685		787.792	0.15184		787.792	0.11813		787.792	0.10052		787.792	0.13643
788.274	0.14685		788.274	0.15178		788.274	0.11803		788.274	0.1005		788.274	0.1363
788.756	0.14684		788.756	0.15172		788.756	0.11794		788.756	0.10047		788.756	0.13618
789.238	0.14685		789.238	0.15168		789.238	0.11785		789.238	0.10044		789.238	0.13609
789.72	0.1469		789.72	0.15167		789.72	0.1178		789.72	0.10042		789.72	0.13603
790.202	0.14699		790.202	0.1517		790.202	0.11777		790.202	0.10042		790.202	0.13602
790.684	0.1471		790.684	0.15177		790.684	0.11777		790.684	0.10042		790.684	0.13604
791.167	0.1472		791.167	0.15185		791.167	0.11777		791.167	0.10042		791.167	0.13607
791.649	0.14727		791.649	0.15191		791.649	0.11777		791.649	0.1004		791.649	0.1361
792.131	0.14729		792.131	0.15194		792.131	0.11775		792.131	0.10037		792.131	0.13611
792.613	0.14728		792.613	0.15193		792.613	0.11772		792.613	0.10032		792.613	0.13612
793.095	0.14725		793.095	0.15193		793.095	0.11769		793.095	0.10028		793.095	0.13613
793.577	0.14723		793.577	0.15193		793.577	0.11766		793.577	0.10024		793.577	0.13618
794.059	0.14725		794.059	0.15196		794.059	0.11766		794.059	0.10023		794.059	0.13625
794.541	0.14728		794.541	0.15201		794.541	0.11767		794.541	0.10023		794.541	0.13635
795.023	0.14732		795.023	0.15206		795.023	0.11769		795.023	0.10023		795.023	0.13644
795.506	0.14733		795.506	0.1521		795.506	0.11769		795.506	0.10021		795.506	0.13652
795.988	0.14732		795.988	0.1521		795.988	0.11768		795.988	0.10018		795.988	0.13656
796.47	0.14728		796.47	0.15208		796.47	0.11767		796.47	0.10014		796.47	0.13658
796.952	0.14724		796.952	0.15207		796.952	0.11766		796.952	0.10011		796.952	0.1366
797.434	0.14722		797.434	0.15207		797.434	0.11768		797.434	0.10009		797.434	0.13664
797.916	0.14722		797.916	0.15209		797.916	0.11771		797.916	0.10009		797.916	0.13671
798.398	0.14724		798.398	0.15213		798.398	0.11777		798.398	0.1001		798.398	0.13681
798.88	0.14725		798.88	0.15215		798.88	0.11783		798.88	0.10012		798.88	0.13691
799.362	0.14725		799.362	0.15213		799.362	0.11788		799.362	0.10013		799.362	0.137
799.845	0.14723		799.845	0.15208		799.845	0.11791		799.845	0.10012		799.845	0.13707
800.327	0.1472		800.327	0.15201		800.327	0.11794		800.327	0.10009		800.327	0.13712
800.809	0.14719		800.809	0.15195		800.809	0.11797		800.809	0.10005		800.809	0.13717
801.291	0.14721		801.291	0.15193		801.291	0.11802		801.291	0.10002		801.291	0.13724
801.773	0.14728		801.773	0.15196		801.773	0.1181		801.773	0.10001		801.773	0.13733
802.255	0.14737		802.255	0.15202		802.255	0.11819		802.255	0.1		802.255	0.13744
802.737	0.14746		802.737	0.1521		802.737	0.11828		802.737	0.09999		802.737	0.13754
803.22	0.14753		803.22	0.15214		803.22	0.11837		803.22	0.09997		803.22	0.13762
803.702	0.14756		803.702	0.15215		803.702	0.11844		803.702	0.09994		803.702	0.13766
804.184	0.14756		804.184	0.15212		804.184	0.1185		804.184	0.09989		804.184	0.13767
804.666	0.14754		804.666	0.15206		804.666	0.11856		804.666	0.09983		804.666	0.13768
805.148	0.14752		805.148	0.15201		805.148	0.11863		805.148	0.09979		805.148	0.13771
805.63	0.14752		805.63	0.15197		805.63	0.11871		805.63	0.09975		805.63	0.13775
806.112	0.14751		806.112	0.15193		806.112	0.11879		806.112	0.09971		806.112	0.13782
806.595	0.14748		806.595	0.15187		806.595	0.11886		806.595	0.09967		806.595	0.13787
807.077	0.14741		807.077	0.15178		807.077	0.11889		807.077	0.0996		807.077	0.1379
807.559	0.1473		807.559	0.15163		807.559	0.11888		807.559	0.09951		807.559	0.13789
808.041	0.14716		808.041	0.15145		808.041	0.11886		808.041	0.09941		808.041	0.13784
808.523	0.147		808.523	0.15125		808.523	0.11882		808.523	0.09931		808.523	0.13777
809.005	0.14683		809.005	0.15104		809.005	0.11879		809.005	0.09921		809.005	0.13771
809.487	0.14666		809.487	0.15085		809.487	0.11875		809.487	0.09911		809.487	0.13765
809.969	0.14648		809.969	0.15064		809.969	0.11871		809.969	0.09902		809.969	0.1376
810.451	0.14625		810.451	0.15042		810.451	0.11864		810.451	0.09892		810.451	0.13753
810.934	0.14597		810.934	0.15014		810.934	0.11852		810.934	0.09879		810.934	0.13742
811.416	0.14563		811.416	0.14981		811.416	0.11835		811.416	0.09864		811.416	0.13726
811.898	0.14526		811.898	0.14945		811.898	0.11813		811.898	0.09846		811.898	0.13706
812.38	0.14487		812.38	0.14906		812.38	0.11789		812.38	0.09826		812.38	0.13684
812.862	0.14451		812.862	0.14869		812.862	0.11764		812.862	0.09806		812.862	0.13663
813.344	0.14418		813.344	0.14834		813.344	0.1174		813.344	0.09787		813.344	0.13643
813.826	0.14387		813.826	0.14801		813.826	0.11716		813.826	0.09769		813.826	0.13625
814.308	0.14358		814.308	0.14768		814.308	0.11691		814.308	0.0975		814.308	0.13607
814.79	0.14326		814.79	0.14735		814.79	0.11664		814.79	0.09729		814.79	0.13588
815.273	0.14293		815.273	0.14699		815.273	0.11633		815.273	0.09708		815.273	0.13567
815.755	0.14258		815.755	0.14662		815.755	0.11601		815.755	0.09686		815.755	0.13545
816.237	0.14224		816.237	0.14625		816.237	0.11568		816.237	0.09664		816.237	0.13522
816.719	0.14191		816.719	0.14591		816.719	0.11536		816.719	0.09643		816.719	0.135
817.201	0.1416		817.201	0.1456		817.201	0.11507		817.201	0.09623		817.201	0.13479
817.683	0.14131		817.683	0.1453		817.683	0.11479		817.683	0.09604		817.683	0.13459
818.165	0.14101		818.165	0.145		818.165	0.11452		818.165	0.09585		818.165	0.13437
818.648	0.14069		818.648	0.14467		818.648	0.11425		818.648	0.09565		818.648	0.13412
819.13	0.14035		819.13	0.14432		819.13	0.11398		819.13	0.09544		819.13	0.13383
819.612	0.13998		819.612	0.14394		819.612	0.11369		819.612	0.09523		819.612	0.13351
820.094	0.13962		820.094	0.14357		820.094	0.11342		820.094	0.09502		820.094	0.13318
820.576	0.13927		820.576	0.14322		820.576	0.11316		820.576	0.09482		820.576	0.13285
821.058	0.13895		821.058	0.14289		821.058	0.11293		821.058	0.09464		821.058	0.13254
821.54	0.13865		821.54	0.14259		821.54	0.11271		821.54	0.09445		821.54	0.13224
822.023	0.13834		822.023	0.1423		822.023	0.11251		822.023	0.09425		822.023	0.13194
822.505	0.13801		822.505	0.14198		822.505	0.11231		822.505	0.09402		822.505	0.13162
822.987	0.13765		822.987	0.14165		822.987	0.1121		822.987	0.09377		822.987	0.13127
823.469	0.13728		823.469	0.1413		823.469	0.11189		823.469	0.09351		823.469	0.1309
823.951	0.13692		823.951	0.14096		823.951	0.11169		823.951	0.09325		823.951	0.13054
824.433	0.13659		824.433	0.14063		824.433	0.1115		824.433	0.09301		824.433	0.13019
824.915	0.13629		824.915	0.14032		824.915	0.11133		824.915	0.09279		824.915	0.12986
825.397	0.13603		825.397	0.14004		825.397	0.11116		825.397	0.09259		825.397	0.12955
825.879	0.13578		825.879	0.13975		825.879	0.111		825.879	0.0924		825.879	0.12925
826.362	0.13552		826.362	0.13946		826.362	0.11083		826.362	0.0922		826.362	0.12894
826.844	0.13526		826.844	0.13915		826.844	0.11064		826.844	0.092		826.844	0.12862
827.326	0.135		827.326	0.13884		827.326	0.11046		827.326	0.0918		827.326	0.12829
827.808	0.13474		827.808	0.13855		827.808	0.11027		827.808	0.0916		827.808	0.12797
828.29	0.13449		828.29	0.13828		828.29	0.1101		828.29	0.09141		828.29	0.12768
828.772	0.13426		828.772	0.13803		828.772	0.10995		828.772	0.09123		828.772	0.12742
829.254	0.13405		829.254	0.13778		829.254	0.1098		829.254	0.09105		829.254	0.12718
829.736	0.13382		829.736	0.13753		829.736	0.10964		829.736	0.09088		829.736	0.12696
830.218	0.13358		830.218	0.13725		830.218	0.10947		830.218	0.09071		830.218	0.12672
830.701	0.13332		830.701	0.13694		830.701	0.10929		830.701	0.09053		830.701	0.12647
831.183	0.13306		831.183	0.13661		831.183	0.1091		831.183	0.09034		831.183	0.12621
831.665	0.13281		831.665	0.13629		831.665	0.10891		831.665	0.09017		831.665	0.12595
832.147	0.13259		832.147	0.13599		832.147	0.10873		832.147	0.09		832.147	0.1257
832.629	0.1324		832.629	0.13574		832.629	0.10857		832.629	0.08985		832.629	0.12548
833.111	0.13224		833.111	0.1355		833.111	0.10842		833.111	0.08971		833.111	0.12528
833.593	0.13208		833.593	0.13528		833.593	0.10827		833.593	0.08956		833.593	0.1251
834.076	0.13193		834.076	0.13504		834.076	0.10812		834.076	0.08941		834.076	0.12492
834.558	0.13177		834.558	0.13479		834.558	0.10796		834.558	0.08923		834.558	0.12473
835.04	0.1316		835.04	0.13452		835.04	0.1078		835.04	0.08905		835.04	0.12456
835.522	0.13145		835.522	0.13426		835.522	0.10765		835.522	0.08886		835.522	0.1244
836.004	0.13131		836.004	0.13401		836.004	0.10752		836.004	0.08868		836.004	0.12427
836.486	0.13119		836.486	0.13379		836.486	0.10739		836.486	0.08851		836.486	0.12416
836.968	0.13108		836.968	0.13358		836.968	0.10728		836.968	0.08833		836.968	0.12407
837.45	0.13095		837.45	0.13336		837.45	0.10716		837.45	0.08816		837.45	0.12398
837.933	0.13079		837.933	0.13313		837.933	0.10702		837.933	0.08798		837.933	0.12387
838.415	0.13062		838.415	0.13288		838.415	0.10686		838.415	0.08778		838.415	0.12373
838.897	0.13043		838.897	0.13262		838.897	0.10669		838.897	0.08759		838.897	0.12358
839.379	0.13027		839.379	0.13236		839.379	0.10652		839.379	0.08741		839.379	0.12344
839.861	0.13014		839.861	0.13213		839.861	0.10636		839.861	0.08725		839.861	0.1233
840.343	0.13005		840.343	0.13193		840.343	0.10623		840.343	0.08711		840.343	0.12319
840.825	0.13		840.825	0.13176		840.825	0.10611		840.825	0.087		840.825	0.12311
841.307	0.12997		841.307	0.13159		841.307	0.106		841.307	0.08689		841.307	0.12303
841.79	0.12993		841.79	0.13142		841.79	0.1059		841.79	0.08679		841.79	0.12294
842.272	0.12989		842.272	0.13124		842.272	0.10579		842.272	0.08669		842.272	0.12285
842.754	0.12984		842.754	0.13106		842.754	0.10568		842.754	0.0866		842.754	0.12275
843.236	0.1298		843.236	0.13089		843.236	0.10558		843.236	0.08651		843.236	0.12265
843.718	0.12978		843.718	0.13076		843.718	0.1055		843.718	0.08645		843.718	0.12258
844.2	0.12978		844.2	0.13066		844.2	0.10543		844.2	0.08641		844.2	0.12254
844.682	0.12981		844.682	0.13059		844.682	0.10538		844.682	0.08638		844.682	0.12251
845.164	0.12985		845.164	0.13054		845.164	0.10534		845.164	0.08637		845.164	0.1225
845.646	0.12989		845.646	0.1305		845.646	0.1053		845.646	0.08636		845.646	0.12248
846.129	0.12993		846.129	0.13047		846.129	0.10527		846.129	0.08635		846.129	0.12245
846.611	0.12997		846.611	0.13044		846.611	0.10526		846.611	0.08634		846.611	0.12242
847.093	0.13004		847.093	0.13044		847.093	0.10527		847.093	0.08633		847.093	0.12239
847.575	0.13014		847.575	0.13047		847.575	0.1053		847.575	0.08634		847.575	0.12238
848.057	0.13026		848.057	0.13053		848.057	0.10536		848.057	0.08635		848.057	0.12239
848.539	0.1304		848.539	0.13064		848.539	0.10543		848.539	0.08637		848.539	0.12242
849.021	0.13054		849.021	0.13075		849.021	0.10549		849.021	0.0864		849.021	0.12245
849.504	0.13068		849.504	0.13087		849.504	0.10555		849.504	0.08642		849.504	0.12248
849.986	0.1308		849.986	0.13099		849.986	0.10559		849.986	0.08644		849.986	0.1225
850.468	0.13093		850.468	0.1311		850.468	0.10564		850.468	0.08647		850.468	0.12251
850.95	0.13108		850.95	0.13123		850.95	0.1057		850.95	0.08651		850.95	0.12253
851.432	0.13126		851.432	0.13139		851.432	0.10579		851.432	0.08657		851.432	0.12256
851.914	0.13146		851.914	0.13157		851.914	0.10592		851.914	0.08665		851.914	0.12262
852.396	0.13169		852.396	0.13178		852.396	0.10607		852.396	0.08675		852.396	0.12268
852.878	0.13193		852.878	0.132		852.878	0.10624		852.878	0.08685		852.878	0.12276
853.361	0.13217		853.361	0.13222		853.361	0.1064		853.361	0.08695		853.361	0.12283
853.843	0.1324		853.843	0.13244		853.843	0.10656		853.843	0.08705		853.843	0.12288
854.325	0.13263		854.325	0.13268		854.325	0.10671		854.325	0.08715		854.325	0.12294
854.807	0.1329		854.807	0.13294		854.807	0.10687		854.807	0.08726		854.807	0.12301
855.289	0.1332		855.289	0.13325		855.289	0.10705		855.289	0.08739		855.289	0.1231
855.771	0.13355		855.771	0.1336		855.771	0.10727		855.771	0.08754		855.771	0.12323
856.253	0.13395		856.253	0.13399		856.253	0.10751		856.253	0.0877		856.253	0.12339
856.735	0.13437		856.735	0.13439		856.735	0.10777		856.735	0.08786		856.735	0.12356
857.217	0.13479		857.217	0.1348		857.217	0.10803		857.217	0.08801		857.217	0.12375
857.7	0.13521		857.7	0.13521		857.7	0.1083		857.7	0.08814		857.7	0.12394
858.182	0.13565		858.182	0.13561		858.182	0.10857		858.182	0.08827		858.182	0.12413
858.664	0.1361		858.664	0.13603		858.664	0.10885		858.664	0.0884		858.664	0.12434
859.146	0.13659		859.146	0.13649		859.146	0.10915		859.146	0.08855		859.146	0.12458
859.628	0.13711		859.628	0.13698		859.628	0.10948		859.628	0.08873		859.628	0.12485
860.11	0.13765		860.11	0.1375		860.11	0.10983		860.11	0.08893		860.11	0.12515
860.592	0.1382		860.592	0.13804		860.592	0.11019		860.592	0.08915		860.592	0.12545
861.074	0.13873		861.074	0.13857		861.074	0.11055		861.074	0.08937		861.074	0.12574
861.557	0.13923		861.557	0.13907		861.557	0.11092		861.557	0.08958		861.557	0.12602
862.039	0.1397		862.039	0.13956		862.039	0.11128		862.039	0.08978		862.039	0.12628
862.521	0.14014		862.521	0.14004		862.521	0.11164		862.521	0.08998		862.521	0.12655
863.003	0.14058		863.003	0.14051		863.003	0.11201		863.003	0.09018		863.003	0.12682
863.485	0.14101		863.485	0.14099		863.485	0.11239		863.485	0.09037		863.485	0.12712
863.967	0.14144		863.967	0.14146		863.967	0.11278		863.967	0.09056		863.967	0.12742
864.449	0.14184		864.449	0.14191		864.449	0.11317		864.449	0.09073		864.449	0.12773
864.932	0.14221		864.932	0.14234		864.932	0.11356		864.932	0.0909		864.932	0.12803
865.414	0.14254		865.414	0.14274		865.414	0.11394		865.414	0.09105		865.414	0.1283
865.896	0.14284		865.896	0.14312		865.896	0.1143		865.896	0.09119		865.896	0.12856
866.378	0.14313		866.378	0.1435		866.378	0.11466		866.378	0.09133		866.378	0.1288
866.86	0.14344		866.86	0.14389		866.86	0.11503		866.86	0.09147		866.86	0.12904
867.342	0.14376		867.342	0.14431		867.342	0.1154		867.342	0.09163		867.342	0.12929
867.824	0.1441		867.824	0.14474		867.824	0.11577		867.824	0.09179		867.824	0.12955
868.306	0.14443		868.306	0.14517		868.306	0.11613		868.306	0.09195		868.306	0.1298
868.788	0.14474		868.788	0.14557		868.788	0.11647		868.788	0.09211		868.788	0.13003
869.271	0.14502		869.271	0.14594		869.271	0.11677		869.271	0.09226		869.271	0.13025
869.753	0.14527		869.753	0.14628		869.753	0.11705		869.753	0.09241		869.753	0.13045
870.235	0.14552		870.235	0.14659		870.235	0.11731		870.235	0.09255		870.235	0.13064
870.717	0.14576		870.717	0.14691		870.717	0.11757		870.717	0.09269		870.717	0.13083
871.199	0.14602		871.199	0.14723		871.199	0.11782		871.199	0.09284		871.199	0.13103
871.681	0.14627		871.681	0.14754		871.681	0.11807		871.681	0.09299		871.681	0.13121
872.163	0.14652		872.163	0.14784		872.163	0.11832		872.163	0.09313		872.163	0.13137
872.645	0.14675		872.645	0.14811		872.645	0.11855		872.645	0.09325		872.645	0.13151
873.128	0.14697		873.128	0.14835		873.128	0.11876		873.128	0.09335		873.128	0.13161
873.61	0.14718		873.61	0.14857		873.61	0.11896		873.61	0.09344		873.61	0.13168
874.092	0.1474		874.092	0.14878		874.092	0.11916		874.092	0.09352		874.092	0.13176
874.574	0.14766		874.574	0.14902		874.574	0.11936		874.574	0.09361		874.574	0.13185
875.056	0.14795		875.056	0.14928		875.056	0.11957		875.056	0.09371		875.056	0.13196
875.538	0.14826		875.538	0.14956		875.538	0.1198		875.538	0.09382		875.538	0.13209
876.02	0.14857		876.02	0.14985		876.02	0.12003		876.02	0.09394		876.02	0.13222
876.503	0.14887		876.503	0.15012		876.503	0.12026		876.503	0.09406		876.503	0.13234
876.985	0.14913		876.985	0.15037		876.985	0.12049		876.985	0.09417		876.985	0.13244
877.467	0.14936		877.467	0.1506		877.467	0.12073		877.467	0.09427		877.467	0.13253
877.949	0.14958		877.949	0.15083		877.949	0.121		877.949	0.09438		877.949	0.13261
878.431	0.14981		878.431	0.15108		878.431	0.12131		878.431	0.0945		878.431	0.1327
878.913	0.15007		878.913	0.15136		878.913	0.12166		878.913	0.09464		878.913	0.1328
879.395	0.15035		879.395	0.15166		879.395	0.12205		879.395	0.0948		879.395	0.13291
879.877	0.15064		879.877	0.15198		879.877	0.12246		879.877	0.09498		879.877	0.13303
880.36	0.15093		880.36	0.1523		880.36	0.12286		880.36	0.09516		880.36	0.13314
880.842	0.15122		880.842	0.15261		880.842	0.12322		880.842	0.09534		880.842	0.13325
881.324	0.15151		881.324	0.15293		881.324	0.12352		881.324	0.09553		881.324	0.13336
881.806	0.15183		881.806	0.15327		881.806	0.12375		881.806	0.09572		881.806	0.13349
882.288	0.15219		882.288	0.15365		882.288	0.12391		882.288	0.09592		882.288	0.13366
882.77	0.15259		882.77	0.15407		882.77	0.124		882.77	0.09614		882.77	0.13387
883.252	0.15302		883.252	0.15453		883.252	0.12404		883.252	0.09637		883.252	0.13411
883.734	0.15347		883.734	0.15502		883.734	0.12402		883.734	0.09662		883.734	0.13437
884.216	0.15392		884.216	0.1555		884.216	0.12397		884.216	0.09687		884.216	0.13463
884.699	0.15437		884.699	0.15597		884.699	0.12391		884.699	0.09713		884.699	0.13489
885.181	0.15481		885.181	0.15643		885.181	0.12386		885.181	0.09738		885.181	0.13515
885.663	0.15526		885.663	0.15689		885.663	0.12385		885.663	0.09765		885.663	0.1354
886.145	0.15573		886.145	0.15737		886.145	0.1239		886.145	0.09793		886.145	0.13567
886.627	0.15623		886.627	0.15786		886.627	0.124		886.627	0.09822		886.627	0.13596
887.109	0.15675		887.109	0.15837		887.109	0.12416		887.109	0.09852		887.109	0.13626
887.591	0.15726		887.591	0.15888		887.591	0.12435		887.591	0.09882		887.591	0.13657
888.073	0.15775		888.073	0.15937		888.073	0.12456		888.073	0.09912		888.073	0.13686
888.556	0.15822		888.556	0.15983		888.556	0.12477		888.556	0.09942		888.556	0.13713
889.038	0.15867		889.038	0.16027		889.038	0.125		889.038	0.0997		889.038	0.13739
889.52	0.15911		889.52	0.16069		889.52	0.12523		889.52	0.09999		889.52	0.13764
890.002	0.15956		890.002	0.16112		890.002	0.12549		890.002	0.10028		890.002	0.1379
890.484	0.16002		890.484	0.16155		890.484	0.12578		890.484	0.10056		890.484	0.13817
890.966	0.16049		890.966	0.16199		890.966	0.12608		890.966	0.10085		890.966	0.13845
891.448	0.16095		891.448	0.16241		891.448	0.12638		891.448	0.10111		891.448	0.13872
891.931	0.16137		891.931	0.16279		891.931	0.12668		891.931	0.10136		891.931	0.13896
892.413	0.16175		892.413	0.16314		892.413	0.12695		892.413	0.10158		892.413	0.13918
892.895	0.1621		892.895	0.16346		892.895	0.12719		892.895	0.10178		892.895	0.13938
893.377	0.16242		893.377	0.16377		893.377	0.12743		893.377	0.10197		893.377	0.13957
893.859	0.16273		893.859	0.16408		893.859	0.12765		893.859	0.10216		893.859	0.13976
894.341	0.16304		894.341	0.16441		894.341	0.12788		894.341	0.10235		894.341	0.13996
894.823	0.16334		894.823	0.16474		894.823	0.1281		894.823	0.10255		894.823	0.14017
895.305	0.16362		895.305	0.16506		895.305	0.12832		895.305	0.10274		895.305	0.14036
895.788	0.16387		895.788	0.16534		895.788	0.12851		895.788	0.10291		895.788	0.14054
896.27	0.16408		896.27	0.16559		896.27	0.1287		896.27	0.10306		896.27	0.14068
896.752	0.16427		896.752	0.16581		896.752	0.12887		896.752	0.10319		896.752	0.1408
897.234	0.16446		897.234	0.16601		897.234	0.12904		897.234	0.1033		897.234	0.14091
897.716	0.16465		897.716	0.16621		897.716	0.12922		897.716	0.10341		897.716	0.14102
898.198	0.16486		898.198	0.16642		898.198	0.12941		898.198	0.10352		898.198	0.14113
898.68	0.16507		898.68	0.16662		898.68	0.1296		898.68	0.10363		898.68	0.14125
899.162	0.16527		899.162	0.16679		899.162	0.12979		899.162	0.10373		899.162	0.14136
899.644	0.16543		899.644	0.16692		899.644	0.12997		899.644	0.10382		899.644	0.14145
900.127	0.16555		900.127	0.167		900.127	0.13011		900.127	0.1039		900.127	0.14152
900.609	0.16564		900.609	0.16705		900.609	0.13024		900.609	0.10396		900.609	0.14157
901.091	0.16571		901.091	0.16708		901.091	0.13034		901.091	0.10402		901.091	0.14162
901.573	0.16578		901.573	0.16711		901.573	0.13045		901.573	0.10408		901.573	0.14169
902.055	0.16587		902.055	0.16717		902.055	0.13055		902.055	0.10413		902.055	0.14177
902.537	0.16596		902.537	0.16725		902.537	0.13065		902.537	0.10418		902.537	0.14186
903.019	0.16604		903.019	0.16733		903.019	0.13075		903.019	0.10423		903.019	0.14195
903.501	0.1661		903.501	0.16739		903.501	0.13083		903.501	0.10426		903.501	0.14202
903.984	0.16613		903.984	0.16743		903.984	0.1309		903.984	0.10427		903.984	0.14206
904.466	0.16613		904.466	0.16745		904.466	0.13095		904.466	0.10427		904.466	0.14208
904.948	0.16613		904.948	0.16747		904.948	0.13101		904.948	0.10427		904.948	0.14209
905.43	0.16613		905.43	0.16749		905.43	0.13107		905.43	0.10427		905.43	0.1421
905.912	0.16616		905.912	0.16753		905.912	0.13115		905.912	0.10428		905.912	0.14211
906.394	0.16621		906.394	0.16759		906.394	0.13124		906.394	0.10429		906.394	0.14214
906.876	0.16626		906.876	0.16765		906.876	0.13133		906.876	0.1043		906.876	0.14217
907.359	0.1663		907.359	0.16771		907.359	0.1314		907.359	0.1043		907.359	0.1422
907.841	0.16634		907.841	0.16776		907.841	0.13147		907.841	0.10431		907.841	0.14224
908.323	0.16638		908.323	0.16782		908.323	0.13154		908.323	0.10432		908.323	0.14229
908.805	0.16644		908.805	0.1679		908.805	0.13163		908.805	0.10434		908.805	0.14238
909.287	0.16654		909.287	0.16802		909.287	0.13174		909.287	0.10437		909.287	0.14252
909.769	0.16667		909.769	0.16818		909.769	0.13188		909.769	0.10443		909.769	0.1427
910.251	0.16682		910.251	0.16838		910.251	0.13205		910.251	0.10449		910.251	0.14292
910.733	0.16699		910.733	0.16859		910.733	0.13224		910.733	0.10454		910.733	0.14315
911.216	0.16716		911.216	0.16879		911.216	0.13244		911.216	0.10459		911.216	0.14338
911.698	0.16733		911.698	0.16899		911.698	0.13264		911.698	0.10463		911.698	0.14361
912.18	0.1675		912.18	0.16919		912.18	0.13285		912.18	0.10466		912.18	0.14382
912.662	0.1677		912.662	0.16941		912.662	0.13308		912.662	0.1047		912.662	0.14405
913.144	0.16796		913.144	0.16967		913.144	0.13334		913.144	0.10476		913.144	0.14429
913.626	0.16826		913.626	0.16999		913.626	0.13363		913.626	0.10484		913.626	0.14456
914.108	0.16861		914.108	0.17035		914.108	0.13394		914.108	0.10494		914.108	0.14485
914.59	0.16899		914.59	0.17075		914.59	0.13428		914.59	0.10505		914.59	0.14516
915.072	0.16936		915.072	0.17115		915.072	0.13463		915.072	0.10516		915.072	0.14546
915.555	0.16974		915.555	0.17155		915.555	0.13498		915.555	0.10526		915.555	0.14576
916.037	0.17011		916.037	0.17194		916.037	0.13534		916.037	0.10537		916.037	0.14605
916.519	0.17049		916.519	0.17234		916.519	0.13572		916.519	0.10549		916.519	0.14635
917.001	0.17091		917.001	0.17277		917.001	0.13614		917.001	0.10562		917.001	0.14667
917.483	0.17136		917.483	0.17322		917.483	0.13659		917.483	0.10577		917.483	0.14701
917.965	0.17183		917.965	0.17369		917.965	0.13706		917.965	0.10593		917.965	0.14737
918.447	0.1723		918.447	0.17417		918.447	0.13755		918.447	0.1061		918.447	0.14774
918.929	0.17277		918.929	0.17464		918.929	0.13804		918.929	0.10627		918.929	0.1481
919.412	0.17321		919.412	0.17509		919.412	0.13852		919.412	0.10643		919.412	0.14844
919.894	0.17365		919.894	0.17553		919.894	0.13898		919.894	0.10659		919.894	0.14876
920.376	0.17409		920.376	0.17597		920.376	0.13944		920.376	0.10676		920.376	0.14909
920.858	0.17455		920.858	0.17644		920.858	0.13991		920.858	0.10694		920.858	0.14943
921.34	0.17504		921.34	0.17694		921.34	0.14037		921.34	0.10714		921.34	0.1498
921.822	0.17555		921.822	0.17746		921.822	0.14083		921.822	0.10735		921.822	0.15018
922.304	0.17606		922.304	0.17798		922.304	0.14125		922.304	0.10755		922.304	0.15058
922.786	0.17655		922.786	0.17849		922.786	0.14162		922.786	0.10775		922.786	0.15096
923.269	0.17702		923.269	0.17898		923.269	0.14191		923.269	0.10794		923.269	0.15134
923.751	0.17748		923.751	0.17946		923.751	0.14212		923.751	0.10813		923.751	0.15171
924.233	0.17793		924.233	0.17995		924.233	0.14226		924.233	0.10832		924.233	0.15209
924.715	0.17841		924.715	0.18048		924.715	0.14232		924.715	0.10852		924.715	0.15249
925.197	0.17893		925.197	0.18106		925.197	0.14232		925.197	0.10873		925.197	0.15291
925.679	0.17947		925.679	0.18168		925.679	0.14227		925.679	0.10895		925.679	0.15335
926.161	0.18003		926.161	0.18233		926.161	0.14217		926.161	0.10918		926.161	0.1538
926.643	0.18059		926.643	0.18299		926.643	0.14205		926.643	0.10941		926.643	0.15425
927.125	0.18115		927.125	0.18364		927.125	0.14193		927.125	0.10964		927.125	0.15469
927.608	0.18173		927.608	0.1843		927.608	0.14182		927.608	0.10988		927.608	0.15513
928.09	0.18234		928.09	0.18499		928.09	0.14178		928.09	0.11015		928.09	0.15559
928.572	0.183		928.572	0.18573		928.572	0.14181		928.572	0.11046		928.572	0.15607
929.054	0.18372		929.054	0.18653		929.054	0.14194		929.054	0.11081		929.054	0.15659
929.536	0.18449		929.536	0.18737		929.536	0.14215		929.536	0.11118		929.536	0.15714
930.018	0.18527		930.018	0.18823		930.018	0.14243		930.018	0.11158		930.018	0.15771
930.5	0.18605		930.5	0.1891		930.5	0.14275		930.5	0.11198		930.5	0.15827
930.983	0.18681		930.983	0.18996		930.983	0.1431		930.983	0.11237		930.983	0.15882
931.465	0.18755		931.465	0.19082		931.465	0.14347		931.465	0.11277		931.465	0.15937
931.947	0.1883		931.947	0.19169		931.947	0.14388		931.947	0.11319		931.947	0.15994
932.429	0.18909		932.429	0.1926		932.429	0.14433		932.429	0.11363		932.429	0.16055
932.911	0.18993		932.911	0.19355		932.911	0.14482		932.911	0.1141		932.911	0.1612
933.393	0.1908		933.393	0.19455		933.393	0.14534		933.393	0.11461		933.393	0.16189
933.875	0.19171		933.875	0.19557		933.875	0.14589		933.875	0.11515		933.875	0.16261
934.357	0.19262		934.357	0.19659		934.357	0.14645		934.357	0.11569		934.357	0.16334
934.84	0.19351		934.84	0.1976		934.84	0.14701		934.84	0.11624		934.84	0.16405
935.322	0.19441		935.322	0.1986		935.322	0.14756		935.322	0.11678		935.322	0.16475
935.804	0.19532		935.804	0.1996		935.804	0.14812		935.804	0.11732		935.804	0.16545
936.286	0.19626		936.286	0.20064		936.286	0.1487		936.286	0.11788		936.286	0.16616
936.768	0.19725		936.768	0.20171		936.768	0.14931		936.768	0.11846		936.768	0.1669
937.25	0.19827		937.25	0.20282		937.25	0.14993		937.25	0.11905		937.25	0.16766
937.732	0.19931		937.732	0.20392		937.732	0.15056		937.732	0.11965		937.732	0.16843
938.214	0.20033		938.214	0.20499		938.214	0.15118		938.214	0.12025		938.214	0.16918
938.697	0.20133		938.697	0.20601		938.697	0.15178		938.697	0.12083		938.697	0.16991
939.179	0.20229		939.179	0.20698		939.179	0.15235		939.179	0.1214		939.179	0.17062
939.661	0.20324		939.661	0.20791		939.661	0.1529		939.661	0.12195		939.661	0.17131
940.143	0.20418		940.143	0.20884		940.143	0.15343		940.143	0.1225		940.143	0.17201
940.625	0.20513		940.625	0.20977		940.625	0.15396		940.625	0.12303		940.625	0.17271
941.107	0.20606		941.107	0.2107		941.107	0.15448		941.107	0.12356		941.107	0.17341
941.589	0.20696		941.589	0.21159		941.589	0.15497		941.589	0.12406		941.589	0.1741
942.071	0.20781		942.071	0.21243		942.071	0.15543		942.071	0.12452		942.071	0.17475
942.554	0.2086		942.554	0.21321		942.554	0.15585		942.554	0.12496		942.554	0.17535
943.036	0.20933		943.036	0.21393		943.036	0.15626		943.036	0.12537		943.036	0.17591
943.518	0.21005		943.518	0.21462		943.518	0.15665		943.518	0.12577		943.518	0.17645
944	0.21077		944	0.21531		944	0.15705		944	0.12617		944	0.177
944.482	0.2115		944.482	0.21601		944.482	0.15747		944.482	0.12657		944.482	0.17755
944.964	0.21225		944.964	0.21672		944.964	0.1579		944.964	0.12698		944.964	0.17812
945.446	0.21299		945.446	0.21742		945.446	0.15833		945.446	0.12738		945.446	0.1787
945.928	0.2137		945.928	0.21808		945.928	0.15875		945.928	0.12777		945.928	0.17926
946.411	0.21436		946.411	0.21869		946.411	0.15915		946.411	0.12813		946.411	0.1798
946.893	0.21499		946.893	0.21926		946.893	0.15953		946.893	0.12847		946.893	0.18031
947.375	0.21562		947.375	0.21982		947.375	0.1599		947.375	0.12881		947.375	0.18083
947.857	0.21626		947.857	0.2204		947.857	0.16028		947.857	0.12915		947.857	0.18136
948.339	0.21695		948.339	0.22101		948.339	0.16068		948.339	0.1295		948.339	0.18191
948.821	0.21766		948.821	0.22167		948.821	0.1611		948.821	0.12986		948.821	0.18248
949.303	0.21837		949.303	0.22234		949.303	0.16154		949.303	0.13022		949.303	0.18306
949.785	0.21907		949.785	0.223		949.785	0.16197		949.785	0.13058		949.785	0.18363
950.268	0.21974		950.268	0.22363		950.268	0.16239		950.268	0.13093		950.268	0.18419
950.75	0.22038		950.75	0.22425		950.75	0.16281		950.75	0.13128		950.75	0.18473
951.232	0.22102		951.232	0.22486		951.232	0.16323		951.232	0.13163		951.232	0.18528
951.714	0.22169		951.714	0.22549		951.714	0.16367		951.714	0.13199		951.714	0.18586
952.196	0.22239		952.196	0.22616		952.196	0.16413		952.196	0.13237		952.196	0.18647
952.678	0.22312		952.678	0.22685		952.678	0.16461		952.678	0.13276		952.678	0.1871
953.16	0.22385		953.16	0.22755		953.16	0.16509		953.16	0.13314		953.16	0.18773
953.643	0.22456		953.643	0.22822		953.643	0.16556		953.643	0.13351		953.643	0.18835
954.125	0.22524		954.125	0.22886		954.125	0.16601		954.125	0.13386		954.125	0.18895
954.607	0.22589		954.607	0.22948		954.607	0.16645		954.607	0.13419		954.607	0.18953
955.089	0.22656		955.089	0.23011		955.089	0.16691		955.089	0.13452		955.089	0.19014
955.571	0.22727		955.571	0.23078		955.571	0.1674		955.571	0.13487		955.571	0.19078
956.053	0.22805		956.053	0.23152		956.053	0.16794		956.053	0.13525		956.053	0.19148
956.535	0.22889		956.535	0.23234		956.535	0.16851		956.535	0.13567		956.535	0.19224
957.017	0.22979		957.017	0.2332		957.017	0.16912		957.017	0.13612		957.017	0.19304
957.5	0.23071		957.5	0.2341		957.5	0.16975		957.5	0.13659		957.5	0.19386
957.982	0.23166		957.982	0.23502		957.982	0.17039		957.982	0.13708		957.982	0.19469
958.464	0.23264		958.464	0.23597		958.464	0.17105		958.464	0.13759		958.464	0.19553
958.946	0.23368		958.946	0.23698		958.946	0.17173		958.946	0.13812		958.946	0.19639
959.428	0.23481		959.428	0.23806		959.428	0.17247		959.428	0.13869		959.428	0.1973
959.91	0.23603		959.91	0.23922		959.91	0.17325		959.91	0.1393		959.91	0.19827
960.392	0.23733		960.392	0.24046		960.392	0.17407		960.392	0.13995		960.392	0.19928
960.874	0.23869		960.874	0.24174		960.874	0.17491		960.874	0.14063		960.874	0.20031
961.356	0.24006		961.356	0.24301		961.356	0.17576		961.356	0.14132		961.356	0.20135
961.839	0.24142		961.839	0.24425		961.839	0.17659		961.839	0.14201		961.839	0.20236
962.321	0.24277		962.321	0.24547		962.321	0.17741		962.321	0.1427		962.321	0.20334
962.803	0.24414		962.803	0.24669		962.803	0.17822		962.803	0.14341		962.803	0.20432
963.285	0.24554		963.285	0.24793		963.285	0.17904		963.285	0.14413		963.285	0.2053
963.767	0.24699		963.767	0.2492		963.767	0.17988		963.767	0.14488		963.767	0.20629
964.249	0.24846		964.249	0.25051		964.249	0.18071		964.249	0.14564		964.249	0.20729
964.731	0.24994		964.731	0.2518		964.731	0.18152		964.731	0.1464		964.731	0.20826
965.213	0.25137		965.213	0.25304		965.213	0.18229		965.213	0.14713		965.213	0.20917
965.696	0.25275		965.696	0.2542		965.696	0.18299		965.696	0.14783		965.696	0.21002
966.178	0.25407		966.178	0.25528		966.178	0.18363		966.178	0.14849		966.178	0.2108
966.66	0.25536		966.66	0.2563		966.66	0.18422		966.66	0.14912		966.66	0.21152
967.142	0.25665		967.142	0.25729		967.142	0.18478		967.142	0.14974		967.142	0.21223
967.624	0.25796		967.624	0.25828		967.624	0.18532		967.624	0.15036		967.624	0.21293
968.106	0.25929		968.106	0.25927		968.106	0.18585		968.106	0.15097		968.106	0.21362
968.588	0.2606		968.588	0.26023		968.588	0.18634		968.588	0.15155		968.588	0.2143
969.07	0.26185		969.07	0.26114		969.07	0.18679		969.07	0.15211		969.07	0.21494
969.553	0.26304		969.553	0.262		969.553	0.18719		969.553	0.15263		969.553	0.21553
970.035	0.26416		970.035	0.26281		970.035	0.18755		970.035	0.15312		970.035	0.21609
970.517	0.26526		970.517	0.2636		970.517	0.18789		970.517	0.15359		970.517	0.21664
970.999	0.26637		970.999	0.26442		970.999	0.18823		970.999	0.15407		970.999	0.2172
971.481	0.26751		971.481	0.2653		971.481	0.18858		971.481	0.15455		971.481	0.21779
971.963	0.26868		971.963	0.26621		971.963	0.18896		971.963	0.15505		971.963	0.21838
972.445	0.26985		972.445	0.26714		972.445	0.18934		972.445	0.15555		972.445	0.21897
972.927	0.271		972.927	0.26807		972.927	0.1897		972.927	0.15604		972.927	0.21952
973.409	0.2721		973.409	0.26896		973.409	0.19005		973.409	0.15651		973.409	0.22002
973.892	0.27317		973.892	0.26984		973.892	0.19038		973.892	0.15697		973.892	0.22047
974.374	0.27425		974.374	0.27075		974.374	0.19071		974.374	0.15743		974.374	0.22089
974.856	0.27538		974.856	0.27172		974.856	0.19107		974.856	0.15791		974.856	0.22132
975.338	0.27658		975.338	0.27279		975.338	0.19146		975.338	0.15842		975.338	0.22177
975.82	0.27785		975.82	0.27396		975.82	0.1919		975.82	0.15898		975.82	0.22224
976.302	0.27917		976.302	0.27519		976.302	0.19238		976.302	0.15956		976.302	0.22272
976.784	0.28049		976.784	0.27647		976.784	0.19288		976.784	0.16016		976.784	0.22318
977.266	0.2818		977.266	0.27777		977.266	0.1934		977.266	0.16077		977.266	0.22363
977.749	0.28312		977.749	0.27911		977.749	0.19396		977.749	0.16141		977.749	0.22409
978.231	0.28448		978.231	0.28051		978.231	0.19458		978.231	0.16208		978.231	0.22457
978.713	0.28593		978.713	0.28202		978.713	0.19527		978.713	0.1628		978.713	0.22513
979.195	0.2875		979.195	0.28366		979.195	0.19606		979.195	0.16358		979.195	0.22577
979.677	0.28918		979.677	0.28543		979.677	0.19692		979.677	0.16442		979.677	0.2265
980.159	0.29095		980.159	0.2873		980.159	0.19783		980.159	0.1653		980.159	0.22729
980.641	0.29276		980.641	0.28923		980.641	0.19878		980.641	0.16621		980.641	0.22812
981.124	0.29461		981.124	0.29121		981.124	0.19976		981.124	0.16715		981.124	0.22898
981.606	0.29649		981.606	0.29324		981.606	0.20077		981.606	0.16812		981.606	0.22988
982.088	0.29846		982.088	0.29537		982.088	0.20183		982.088	0.16914		982.088	0.23085
982.57	0.30054		982.57	0.29763		982.57	0.20298		982.57	0.17023		982.57	0.23193
983.052	0.30277		983.052	0.30005		983.052	0.20422		983.052	0.17141		983.052	0.23313
983.534	0.30514		983.534	0.30263		983.534	0.20557		983.534	0.17268		983.534	0.23445
984.016	0.30762		984.016	0.30532		984.016	0.207		984.016	0.17401		984.016	0.23588
984.498	0.31016		984.498	0.30807		984.498	0.20848		984.498	0.17538		984.498	0.23738
984.981	0.31276		984.981	0.31085		984.981	0.21001		984.981	0.1768		984.981	0.23892
985.463	0.3154		985.463	0.31367		985.463	0.21158		985.463	0.17825		985.463	0.24051
985.945	0.31814		985.945	0.31656		985.945	0.21321		985.945	0.17976		985.945	0.24217
986.427	0.32101		986.427	0.31956		986.427	0.21491		986.427	0.18134		986.427	0.24392
986.909	0.32402		986.909	0.3227		986.909	0.2167		986.909	0.183		986.909	0.24578
987.391	0.32717		987.391	0.32597		987.391	0.21857		987.391	0.18474		987.391	0.24774
987.873	0.3304		987.873	0.32932		987.873	0.22049		987.873	0.18652		987.873	0.24976
988.355	0.33367		988.355	0.33271		988.355	0.22245		988.355	0.18834		988.355	0.25183
988.837	0.33691		988.837	0.33609		988.837	0.22441		988.837	0.19017		988.837	0.2539
989.32	0.34015		989.32	0.33945		989.32	0.2264		989.32	0.19201		989.32	0.25597
989.802	0.3434		989.802	0.34284		989.802	0.22841		989.802	0.19387		989.802	0.25807
990.284	0.34671		990.284	0.34629		990.284	0.23049		990.284	0.19578		990.284	0.26021
990.766	0.35011		990.766	0.34985		990.766	0.23263		990.766	0.19774		990.766	0.26242
991.248	0.35358		991.248	0.35348		991.248	0.23484		991.248	0.19976		991.248	0.26469
991.73	0.35706		991.73	0.35716		991.73	0.23708		991.73	0.2018		991.73	0.26698
992.212	0.36049		992.212	0.3608		992.212	0.23933		992.212	0.20384		992.212	0.26925
992.694	0.36383		992.694	0.36436		992.694	0.24154		992.694	0.20587		992.694	0.27149
993.177	0.36708		993.177	0.36785		993.177	0.24373		993.177	0.20787		993.177	0.2737
993.659	0.37029		993.659	0.3713		993.659	0.2459		993.659	0.20986		993.659	0.27589
994.141	0.37351		994.141	0.37476		994.141	0.24809		994.141	0.21186		994.141	0.27812
994.623	0.37677		994.623	0.37827		994.623	0.25031		994.623	0.21388		994.623	0.28038
995.105	0.38006		995.105	0.38182		995.105	0.25256		995.105	0.21592		995.105	0.28269
995.587	0.38333		995.587	0.38537		995.587	0.2548		995.587	0.21795		995.587	0.28501
996.069	0.38651		996.069	0.38885		996.069	0.25701		996.069	0.21995		996.069	0.2873
996.552	0.38958		996.552	0.39223		996.552	0.25917		996.552	0.22191		996.552	0.28954
997.034	0.39253		997.034	0.39552		997.034	0.26129		997.034	0.22383		997.034	0.29172
997.516	0.39543		997.516	0.39877		997.516	0.26338		997.516	0.22573		997.516	0.29389
997.998	0.39835		997.998	0.40205		997.998	0.26549		997.998	0.22764		997.998	0.29608
998.48	0.40132		998.48	0.40541		998.48	0.26764		998.48	0.22959		998.48	0.29832
998.962	0.40433		998.962	0.40881		998.962	0.26981		998.962	0.23155		998.962	0.30061
999.444	0.40733		999.444	0.41222		999.444	0.27199		999.444	0.23352		999.444	0.30291
999.926	0.41023		999.926	0.41556		999.926	0.27415		999.926	0.23547		999.926	0.3052
1000.41	0.41301		1000.41	0.41878		1000.41	0.27626		1000.41	0.23737		1000.41	0.30743
1000.89	0.41567		1000.89	0.42191		1000.89	0.27832		1000.89	0.23925		1000.89	0.30963
1001.37	0.41827		1001.37	0.425		1001.37	0.28038		1001.37	0.24113		1001.37	0.31183
1001.86	0.42091		1001.86	0.42814		1001.86	0.28248		1001.86	0.24304		1001.86	0.31407
1002.34	0.42363		1002.34	0.43139		1002.34	0.28463		1002.34	0.24501		1002.34	0.31639
1002.82	0.42642		1002.82	0.43473		1002.82	0.28685		1002.82	0.24704		1002.82	0.31879
1003.3	0.42923		1003.3	0.4381		1003.3	0.2891		1003.3	0.24909		1003.3	0.32122
1003.78	0.432		1003.78	0.44142		1003.78	0.29134		1003.78	0.25115		1003.78	0.32364
1004.27	0.43467		1004.27	0.44466		1004.27	0.29355		1004.27	0.25318		1004.27	0.32602
1004.75	0.43727		1004.75	0.44781		1004.75	0.29575		1004.75	0.2552		1004.75	0.32837
1005.23	0.43987		1005.23	0.45097		1005.23	0.29797		1005.23	0.25724		1005.23	0.33074
1005.71	0.44254		1005.71	0.45423		1005.71	0.30025		1005.71	0.25935		1005.71	0.33318
1006.19	0.44533		1006.19	0.45762		1006.19	0.30262		1006.19	0.26154		1006.19	0.33572
1006.68	0.44823		1006.68	0.46115		1006.68	0.30507		1006.68	0.26381		1006.68	0.33836
1007.16	0.45115		1007.16	0.46471		1007.16	0.30757		1007.16	0.26613		1007.16	0.34105
1007.64	0.454		1007.64	0.46821		1007.64	0.31005		1007.64	0.26845		1007.64	0.34372
1008.12	0.45672		1008.12	0.47157		1008.12	0.31248		1008.12	0.27075		1008.12	0.34634
1008.61	0.45932		1008.61	0.4748		1008.61	0.31487		1008.61	0.27301		1008.61	0.34891
1009.09	0.46188		1009.09	0.47796		1009.09	0.31726		1009.09	0.27528		1009.09	0.35147
1009.57	0.46448		1009.57	0.48117		1009.57	0.31968		1009.57	0.27758		1009.57	0.35407
1010.05	0.46718		1010.05	0.48447		1010.05	0.32217		1010.05	0.27995		1010.05	0.35675
1010.53	0.46996		1010.53	0.48787		1010.53	0.32473		1010.53	0.28237		1010.53	0.35951
1011.01	0.47272		1011.01	0.49127		1011.01	0.3273		1011.01	0.28482		1011.01	0.3623
1011.5	0.47538		1011.5	0.49457		1011.5	0.32985		1011.5	0.28724		1011.5	0.36505
1011.98	0.47785		1011.98	0.49768		1011.98	0.33231		1011.98	0.28962		1011.98	0.36771
1012.46	0.48016		1012.46	0.50061		1012.46	0.33471		1012.46	0.29194		1012.46	0.3703
1012.94	0.48239		1012.94	0.50345		1012.94	0.33707		1012.94	0.29424		1012.94	0.37284
1013.43	0.48465		1013.43	0.50631		1013.43	0.33945		1013.43	0.29658		1013.43	0.37541
1013.91	0.48701		1013.91	0.50925		1013.91	0.34189		1013.91	0.29898		1013.91	0.37804
1014.39	0.48945		1014.39	0.51226		1014.39	0.34437		1014.39	0.30143		1014.39	0.38072
1014.87	0.49189		1014.87	0.51525		1014.87	0.34686		1014.87	0.30389		1014.87	0.38339
1015.35	0.49423		1015.35	0.5181		1015.35	0.34929		1015.35	0.30631		1015.35	0.38598
1015.84	0.4964		1015.84	0.52074		1015.84	0.35164		1015.84	0.30865		1015.84	0.38845
1016.32	0.49841		1016.32	0.52318		1016.32	0.35391		1016.32	0.31091		1016.32	0.3908
1016.8	0.50037		1016.8	0.52552		1016.8	0.35614		1016.8	0.31314		1016.8	0.3931
1017.28	0.50237		1017.28	0.52788		1017.28	0.35841		1017.28	0.31538		1017.28	0.39542
1017.76	0.50448		1017.76	0.53034		1017.76	0.36073		1017.76	0.31767		1017.76	0.39781
1018.25	0.50668		1018.25	0.53287		1018.25	0.36309		1018.25	0.32		1018.25	0.40026
1018.73	0.50887		1018.73	0.53536		1018.73	0.36545		1018.73	0.32232		1018.73	0.40271
1019.21	0.51093		1019.21	0.53769		1019.21	0.36772		1019.21	0.32457		1019.21	0.40507
1019.69	0.51277		1019.69	0.53976		1019.69	0.36986		1019.69	0.32671		1019.69	0.40728
1020.18	0.51443		1020.18	0.54159		1020.18	0.37187		1020.18	0.32874		1020.18	0.40936
1020.66	0.51598		1020.66	0.54327		1020.66	0.37381		1020.66	0.3307		1020.66	0.41136
1021.14	0.51754		1021.14	0.54495		1021.14	0.37575		1021.14	0.33266		1021.14	0.41335
1021.62	0.51917		1021.62	0.54669		1021.62	0.37771		1021.62	0.33464		1021.62	0.41536
1022.1	0.52084		1022.1	0.54846		1022.1	0.37968		1022.1	0.33663		1022.1	0.41737
1022.59	0.52242		1022.59	0.55014		1022.59	0.38159		1022.59	0.33857		1022.59	0.41932
1023.07	0.52379		1023.07	0.55159		1023.07	0.38337		1023.07	0.34038		1023.07	0.42109
1023.55	0.52485		1023.55	0.5527		1023.55	0.38496		1023.55	0.34202		1023.55	0.42264
1024.03	0.52564		1024.03	0.55349		1024.03	0.38636		1024.03	0.3435		1024.03	0.42396
1024.52	0.52626		1024.52	0.55407		1024.52	0.38763		1024.52	0.34485		1024.52	0.42513
1025	0.52683		1025	0.55459		1025	0.38883		1025	0.34614		1025	0.42623
1025.48	0.52744		1025.48	0.55512		1025.48	0.39002		1025.48	0.34741		1025.48	0.42732
1025.96	0.52805		1025.96	0.55565		1025.96	0.39119		1025.96	0.34866		1025.96	0.42838
1026.44	0.52856		1026.44	0.55606		1026.44	0.39226		1026.44	0.34983		1026.44	0.42934
1026.92	0.52883		1026.92	0.5562		1026.92	0.39318		1026.92	0.35084		1026.92	0.43011
1027.41	0.52878		1027.41	0.556		1027.41	0.3939		1027.41	0.35167		1027.41	0.43065
1027.89	0.52842		1027.89	0.55547		1027.89	0.39442		1027.89	0.3523		1027.89	0.43097
1028.37	0.52788		1028.37	0.55473		1028.37	0.39482		1028.37	0.35279		1028.37	0.43115
1028.85	0.52727		1028.85	0.55393		1028.85	0.39517		1028.85	0.35321		1028.85	0.43128
1029.34	0.52668		1029.34	0.55316		1029.34	0.39551		1029.34	0.3536		1029.34	0.43141
1029.82	0.52609		1029.82	0.55241		1029.82	0.39582		1029.82	0.35394		1029.82	0.43154
1030.3	0.5254		1030.3	0.55156		1030.3	0.39605		1030.3	0.3542		1030.3	0.43157
1030.78	0.52449		1030.78	0.55047		1030.78	0.39609		1030.78	0.3543		1030.78	0.43143
1031.26	0.5233		1031.26	0.54907		1031.26	0.39592		1031.26	0.3542		1031.26	0.43106
1031.75	0.52184		1031.75	0.54739		1031.75	0.39553		1031.75	0.35393		1031.75	0.43048
1032.23	0.52023		1032.23	0.54555		1032.23	0.39501		1032.23	0.35354		1032.23	0.42977
1032.71	0.5186		1032.71	0.54369		1032.71	0.39443		1032.71	0.3531		1032.71	0.42903
1033.19	0.51701		1033.19	0.54189		1033.19	0.39386		1033.19	0.35265		1033.19	0.42832
1033.67	0.51547		1033.67	0.54015		1033.67	0.3933		1033.67	0.3522		1033.67	0.42764
1034.16	0.51387		1034.16	0.53836		1034.16	0.39269		1034.16	0.35168		1034.16	0.42692
1034.64	0.51211		1034.64	0.53641		1034.64	0.39198		1034.64	0.35103		1034.64	0.42609
1035.12	0.51016		1035.12	0.53424		1035.12	0.39111		1035.12	0.35022		1035.12	0.4251
1035.6	0.50804		1035.6	0.53188		1035.6	0.39012		1035.6	0.34926		1035.6	0.42398
1036.09	0.5059		1036.09	0.52945		1036.09	0.38908		1036.09	0.34823		1036.09	0.42281
1036.57	0.50384		1036.57	0.52711		1036.57	0.38805		1036.57	0.34718		1036.57	0.42168
1037.05	0.50195		1037.05	0.52492		1037.05	0.3871		1037.05	0.34616		1037.05	0.42064
1037.53	0.5002		1037.53	0.52288		1037.53	0.38621		1037.53	0.34518		1037.53	0.4197
1038.01	0.49849		1038.01	0.52088		1038.01	0.38532		1038.01	0.34418		1038.01	0.41877
1038.5	0.49672		1038.5	0.51881		1038.5	0.38438		1038.5	0.34311		1038.5	0.41779
1038.98	0.49482		1038.98	0.5166		1038.98	0.38335		1038.98	0.34195		1038.98	0.4167
1039.46	0.49283		1039.46	0.5143		1039.46	0.38227		1039.46	0.3407		1039.46	0.41553
1039.94	0.49086		1039.94	0.51202		1039.94	0.38119		1039.94	0.33945		1039.94	0.41436
1040.42	0.48903		1040.42	0.5099		1040.42	0.3802		1040.42	0.33828		1040.42	0.4133
1040.91	0.48743		1040.91	0.50804		1040.91	0.37935		1040.91	0.33721		1040.91	0.41241
1041.39	0.48603		1041.39	0.50641		1041.39	0.37864		1041.39	0.33627		1041.39	0.41167
1041.87	0.48475		1041.87	0.50493		1041.87	0.378		1041.87	0.33539		1041.87	0.41101
1042.35	0.48347		1042.35	0.50349		1042.35	0.37737		1042.35	0.33451		1042.35	0.41037
1042.84	0.48215		1042.84	0.50202		1042.84	0.37671		1042.84	0.33361		1042.84	0.40968
1043.32	0.48081		1043.32	0.50054		1043.32	0.37603		1043.32	0.33269		1043.32	0.40897
1043.8	0.47955		1043.8	0.49916		1043.8	0.37542		1043.8	0.33181		1043.8	0.40831
1044.28	0.47846		1044.28	0.49799		1044.28	0.37494		1044.28	0.33104		1044.28	0.40778
1044.76	0.47762		1044.76	0.4971		1044.76	0.37465		1044.76	0.33041		1044.76	0.40745
1045.25	0.477		1045.25	0.49647		1045.25	0.37454		1045.25	0.32993		1045.25	0.40731
1045.73	0.47649		1045.73	0.49599		1045.73	0.37454		1045.73	0.32953		1045.73	0.40728
1046.21	0.47599		1046.21	0.49556		1046.21	0.37458		1046.21	0.32916		1046.21	0.40729
1046.69	0.47542		1046.69	0.49509		1046.69	0.37461		1046.69	0.32879		1046.69	0.40727
1047.17	0.47482		1047.17	0.49461		1047.17	0.37464		1047.17	0.32842		1047.17	0.40724
1047.66	0.47427		1047.66	0.49421		1047.66	0.37472		1047.66	0.32809		1047.66	0.40725
1048.14	0.47387		1048.14	0.49398		1048.14	0.37493		1048.14	0.32786		1048.14	0.40739
1048.62	0.47369		1048.62	0.494		1048.62	0.37529		1048.62	0.32776		1048.62	0.4077
1049.1	0.47369		1049.1	0.49421		1049.1	0.37581		1049.1	0.32779		1049.1	0.40816
1049.59	0.47377		1049.59	0.49453		1049.59	0.3764		1049.59	0.32788		1049.59	0.40869
1050.07	0.47383		1050.07	0.49481		1050.07	0.377		1050.07	0.32796		1050.07	0.40922
1050.55	0.47379		1050.55	0.49499		1050.55	0.37755		1050.55	0.328		1050.55	0.40968
1051.03	0.47367		1051.03	0.49508		1051.03	0.37805		1051.03	0.328		1051.03	0.41007
1051.51	0.47355		1051.51	0.49517		1051.51	0.37856		1051.51	0.32802		1051.51	0.41048
1052	0.47354		1052	0.49538		1052	0.37914		1052	0.32812		1052	0.41097
1052.48	0.47369		1052.48	0.49577		1052.48	0.37984		1052.48	0.32835		1052.48	0.4116
1052.96	0.47397		1052.96	0.49631		1052.96	0.38063		1052.96	0.32869		1052.96	0.41236
1053.44	0.47428		1053.44	0.4969		1053.44	0.38144		1053.44	0.32909		1053.44	0.41317
1053.92	0.47452		1053.92	0.49741		1053.92	0.3822		1053.92	0.32948		1053.92	0.41394
1054.41	0.47461		1054.41	0.49776		1054.41	0.38285		1054.41	0.32981		1054.41	0.4146
1054.89	0.47458		1054.89	0.49796		1054.89	0.38339		1054.89	0.33008		1054.89	0.41514
1055.37	0.47452		1055.37	0.49812		1055.37	0.38389		1055.37	0.33034		1055.37	0.41564
1055.85	0.47453		1055.85	0.49833		1055.85	0.38441		1055.85	0.33062		1055.85	0.41617
1056.34	0.47469		1056.34	0.49867		1056.34	0.38499		1056.34	0.33098		1056.34	0.41678
1056.82	0.47497		1056.82	0.4991		1056.82	0.38562		1056.82	0.33139		1056.82	0.41746
1057.3	0.47526		1057.3	0.49953		1057.3	0.38624		1057.3	0.33181		1057.3	0.41815
1057.78	0.47545		1057.78	0.49981		1057.78	0.38675		1057.78	0.33217		1057.78	0.41875
1058.26	0.47546		1058.26	0.49988		1058.26	0.38711		1058.26	0.33243		1058.26	0.41921
1058.75	0.47532		1058.75	0.49973		1058.75	0.38732		1058.75	0.33261		1058.75	0.41954
1059.23	0.47511		1059.23	0.49949		1059.23	0.38743		1059.23	0.33275		1059.23	0.41982
1059.71	0.47494		1059.71	0.49926		1059.71	0.38753		1059.71	0.33291		1059.71	0.42012
1060.19	0.47486		1060.19	0.49913		1060.19	0.38763		1060.19	0.33313		1060.19	0.42049
1060.67	0.47487		1060.67	0.49907		1060.67	0.38774		1060.67	0.33338		1060.67	0.42091
1061.16	0.47485		1061.16	0.49899		1061.16	0.38778		1061.16	0.3336		1061.16	0.4213
1061.64	0.47471		1061.64	0.49876		1061.64	0.38766		1061.64	0.33371		1061.64	0.42155
1062.12	0.47436		1062.12	0.4983		1062.12	0.38735		1062.12	0.33368		1062.12	0.42161
1062.6	0.47382		1062.6	0.49763		1062.6	0.38685		1062.6	0.33351		1062.6	0.42148
1063.09	0.47319		1063.09	0.49684		1063.09	0.38623		1063.09	0.33327		1063.09	0.42124
1063.57	0.47257		1063.57	0.49605		1063.57	0.38558		1063.57	0.33302		1063.57	0.42098
1064.05	0.47203		1064.05	0.49533		1064.05	0.38495		1064.05	0.33282		1064.05	0.42077
1064.53	0.47157		1064.53	0.49466		1064.53	0.38435		1064.53	0.33266		1064.53	0.42059
1065.01	0.4711		1065.01	0.49397		1065.01	0.38372		1065.01	0.33249		1065.01	0.42038
1065.49	0.47053		1065.49	0.49314		1065.49	0.38299		1065.49	0.33226		1065.49	0.42006
1065.98	0.46979		1065.98	0.49212		1065.98	0.38213		1065.98	0.33192		1065.98	0.41958
1066.46	0.4689		1066.46	0.49093		1066.46	0.38116		1066.46	0.33147		1066.46	0.41894
1066.94	0.46796		1066.94	0.48969		1066.94	0.38016		1066.94	0.33097		1066.94	0.41822
1067.42	0.46705		1067.42	0.48849		1067.42	0.37921		1067.42	0.33047		1067.42	0.4175
1067.91	0.46625		1067.91	0.48741		1067.91	0.37836		1067.91	0.33001		1067.91	0.41684
1068.39	0.4655		1068.39	0.4864		1068.39	0.3776		1068.39	0.32957		1068.39	0.41622
1068.87	0.46473		1068.87	0.48537		1068.87	0.37686		1068.87	0.32912		1068.87	0.41557
1069.35	0.46382		1069.35	0.48418		1069.35	0.37606		1069.35	0.32857		1069.35	0.41479
1069.83	0.4627		1069.83	0.48278		1069.83	0.37516		1069.83	0.32791		1069.83	0.41385
1070.32	0.46138		1070.32	0.48117		1070.32	0.37414		1070.32	0.32714		1070.32	0.41276
1070.8	0.45996		1070.8	0.47947		1070.8	0.37306		1070.8	0.32631		1070.8	0.41159
1071.28	0.45853		1071.28	0.47777		1071.28	0.37199		1071.28	0.32549		1071.28	0.41043
1071.76	0.45713		1071.76	0.47616		1071.76	0.37096		1071.76	0.32471		1071.76	0.40934
1072.24	0.45575		1072.24	0.4746		1072.24	0.36997		1072.24	0.32397		1072.24	0.4083
1072.73	0.45429		1072.73	0.47301		1072.73	0.36896		1072.73	0.32322		1072.73	0.40724
1073.21	0.45265		1073.21	0.47128		1073.21	0.36784		1073.21	0.32238		1073.21	0.40607
1073.69	0.45079		1073.69	0.46934		1073.69	0.36659		1073.69	0.32142		1073.69	0.40474
1074.17	0.44875		1074.17	0.46722		1074.17	0.36523		1074.17	0.32036		1074.17	0.40327
1074.66	0.44662		1074.66	0.46501		1074.66	0.3638		1074.66	0.31925		1074.66	0.40173
1075.14	0.44452		1075.14	0.46284		1075.14	0.3624		1075.14	0.31814		1075.14	0.40022
1075.62	0.44251		1075.62	0.46075		1075.62	0.36105		1075.62	0.31708		1075.62	0.39878
1076.1	0.44057		1076.1	0.45874		1076.1	0.35976		1076.1	0.31605		1076.1	0.3974
1076.58	0.43863		1076.58	0.45672		1076.58	0.35845		1076.58	0.31501		1076.58	0.39601
1077.07	0.43657		1077.07	0.45457		1077.07	0.35706		1077.07	0.31388		1077.07	0.39453
1077.55	0.43436		1077.55	0.45226		1077.55	0.35555		1077.55	0.31264		1077.55	0.39291
1078.03	0.432		1078.03	0.4498		1078.03	0.35393		1078.03	0.31129		1078.03	0.39118
1078.51	0.42959		1078.51	0.44729		1078.51	0.35225		1078.51	0.30989		1078.51	0.38939
1078.99	0.42721		1078.99	0.44484		1078.99	0.3506		1078.99	0.3085		1078.99	0.38765
1079.48	0.42492		1079.48	0.44252		1079.48	0.34901		1079.48	0.30716		1079.48	0.38598
1079.96	0.42271		1079.96	0.4403		1079.96	0.34747		1079.96	0.30585		1079.96	0.38438
1080.44	0.4205		1080.44	0.43811		1080.44	0.34593		1080.44	0.30454		1080.44	0.38278
1080.92	0.41822		1080.92	0.43585		1080.92	0.34434		1080.92	0.30318		1080.92	0.38111
1081.41	0.41581		1081.41	0.43346		1081.41	0.34265		1081.41	0.30172		1081.41	0.37932
1081.89	0.41332		1081.89	0.43094		1081.89	0.34088		1081.89	0.30019		1081.89	0.37743
1082.37	0.41081		1082.37	0.42838		1082.37	0.33909		1082.37	0.29864		1082.37	0.37549
1082.85	0.40837		1082.85	0.42586		1082.85	0.33733		1082.85	0.29711		1082.85	0.37359
1083.33	0.40605		1083.33	0.42343		1083.33	0.33564		1083.33	0.29565		1083.33	0.37176
1083.82	0.40382		1083.82	0.42109		1083.82	0.334		1083.82	0.29422		1083.82	0.37
1084.3	0.4016		1084.3	0.41875		1084.3	0.33236		1084.3	0.2928		1084.3	0.36823
1084.78	0.39931		1084.78	0.41633		1084.78	0.33066		1084.78	0.29133		1084.78	0.3664
1085.26	0.39689		1085.26	0.41379		1085.26	0.32886		1085.26	0.28976		1085.26	0.36444
1085.74	0.39436		1085.74	0.41115		1085.74	0.32698		1085.74	0.28811		1085.74	0.36238
1086.23	0.39178		1086.23	0.40847		1086.23	0.32505		1086.23	0.28642		1086.23	0.36028
1086.71	0.38922		1086.71	0.40584		1086.71	0.32315		1086.71	0.28474		1086.71	0.3582
1087.19	0.38673		1087.19	0.40328		1087.19	0.32131		1087.19	0.28309		1087.19	0.3562
1087.67	0.38428		1087.67	0.40078		1087.67	0.3195		1087.67	0.28147		1087.67	0.35424
1088.15	0.38181		1088.15	0.39826		1088.15	0.31769		1088.15	0.27983		1088.15	0.35228
1088.64	0.37925		1088.64	0.39564		1088.64	0.31581		1088.64	0.27812		1088.64	0.35025
1089.12	0.37657		1089.12	0.39287		1089.12	0.31385		1089.12	0.27631		1089.12	0.3481
1089.6	0.3738		1089.6	0.38998		1089.6	0.3118		1089.6	0.27443		1089.6	0.34586
1090.08	0.371		1090.08	0.38704		1090.08	0.30972		1090.08	0.27251		1090.08	0.34357
1090.57	0.36826		1090.57	0.38414		1090.57	0.30766		1090.57	0.27061		1090.57	0.34131
1091.05	0.36561		1091.05	0.38132		1091.05	0.30565		1091.05	0.26876		1091.05	0.33911
1091.53	0.36305		1091.53	0.37856		1091.53	0.30368		1091.53	0.26696		1091.53	0.33696
1092.01	0.36051		1092.01	0.37582		1092.01	0.3017		1092.01	0.26516		1092.01	0.33482
1092.49	0.35793		1092.49	0.37302		1092.49	0.29967		1092.49	0.26333		1092.49	0.33263
1092.98	0.35527		1092.98	0.37013		1092.98	0.29755		1092.98	0.26144		1092.98	0.33035
1093.46	0.35257		1093.46	0.36717		1093.46	0.29537		1093.46	0.2595		1093.46	0.328
1093.94	0.34987		1093.94	0.36421		1093.94	0.29317		1093.94	0.25755		1093.94	0.32563
1094.42	0.34724		1094.42	0.36132		1094.42	0.29101		1094.42	0.25564		1094.42	0.3233
1094.9	0.34472		1094.9	0.35853		1094.9	0.28892		1094.9	0.25378		1094.9	0.32106
1095.39	0.3423		1095.39	0.35583		1095.39	0.28691		1095.39	0.25198		1095.39	0.31889
1095.87	0.33993		1095.87	0.35317		1095.87	0.28493		1095.87	0.2502		1095.87	0.31675
1096.35	0.33755		1096.35	0.35048		1096.35	0.28294		1096.35	0.2484		1096.35	0.3146
1096.83	0.33513		1096.83	0.34774		1096.83	0.28093		1096.83	0.24657		1096.83	0.31241
1097.32	0.33268		1097.32	0.34494		1097.32	0.2789		1097.32	0.24471		1097.32	0.3102
1097.8	0.33026		1097.8	0.34215		1097.8	0.27688		1097.8	0.24286		1097.8	0.30801
1098.28	0.32791		1098.28	0.33943		1098.28	0.27493		1098.28	0.24107		1098.28	0.3059
1098.76	0.32566		1098.76	0.3368		1098.76	0.27305		1098.76	0.23934		1098.76	0.3039
1099.24	0.32349		1099.24	0.33427		1099.24	0.27125		1099.24	0.23768		1099.24	0.30198
1099.73	0.32135		1099.73	0.33178		1099.73	0.26949		1099.73	0.23605		1099.73	0.30012
1100.21	0.31921		1100.21	0.32927		1100.21	0.26772		1100.21	0.23442		1100.21	0.29826
1100.69	0.31702		1100.69	0.32674		1100.69	0.26592		1100.69	0.23276		1100.69	0.29637
1101.17	0.31482		1101.17	0.32418		1101.17	0.2641		1101.17	0.23109		1101.17	0.29447
1101.65	0.31265		1101.65	0.32165		1101.65	0.26229		1101.65	0.22944		1101.65	0.29259
1102.14	0.31056		1102.14	0.3192		1102.14	0.26054		1102.14	0.22784		1102.14	0.29079
1102.62	0.30857		1102.62	0.31687		1102.62	0.25886		1102.62	0.22631		1102.62	0.28908
1103.1	0.30666		1103.1	0.31462		1103.1	0.25725		1103.1	0.22484		1103.1	0.28748
1103.58	0.30479		1103.58	0.31242		1103.58	0.25569		1103.58	0.22341		1103.58	0.28593
1104.07	0.30291		1104.07	0.31021		1104.07	0.25415		1104.07	0.22198		1104.07	0.2844
1104.55	0.301		1104.55	0.30797		1104.55	0.2526		1104.55	0.22055		1104.55	0.28286
1105.03	0.29907		1105.03	0.30572		1105.03	0.25105		1105.03	0.21911		1105.03	0.28134
1105.51	0.29717		1105.51	0.3035		1105.51	0.24956		1105.51	0.21771		1105.51	0.27985
1105.99	0.29535		1105.99	0.30136		1105.99	0.24813		1105.99	0.21636		1105.99	0.27844
1106.48	0.29363		1106.48	0.29933		1106.48	0.24681		1106.48	0.21509		1106.48	0.27713
1106.96	0.29199		1106.96	0.29739		1106.96	0.24557		1106.96	0.21389		1106.96	0.27591
1107.44	0.2904		1107.44	0.2955		1107.44	0.24438		1107.44	0.21272		1107.44	0.27474
1107.92	0.2888		1107.92	0.29361		1107.92	0.24323		1107.92	0.21155		1107.92	0.27357
1108.4	0.28717		1108.4	0.29171		1108.4	0.24207		1108.4	0.21037		1108.4	0.27238
1108.89	0.28552		1108.89	0.28979		1108.89	0.24093		1108.89	0.20917		1108.89	0.27118
1109.37	0.28388		1109.37	0.2879		1109.37	0.23982		1109.37	0.20799		1109.37	0.26998
1109.85	0.28228		1109.85	0.28608		1109.85	0.23876		1109.85	0.20685		1109.85	0.26883
1110.33	0.28075		1110.33	0.28433		1110.33	0.23777		1110.33	0.20577		1110.33	0.26775
1110.82	0.27926		1110.82	0.28266		1110.82	0.23682		1110.82	0.20473		1110.82	0.26671
1111.3	0.27779		1111.3	0.28102		1111.3	0.23587		1111.3	0.20372		1111.3	0.26568
1111.78	0.2763		1111.78	0.27937		1111.78	0.23489		1111.78	0.20271		1111.78	0.26463
1112.26	0.27479		1112.26	0.27768		1112.26	0.23386		1112.26	0.20169		1112.26	0.26353
1112.74	0.27325		1112.74	0.27598		1112.74	0.23277		1112.74	0.20065		1112.74	0.26238
1113.23	0.27175		1113.23	0.27428		1113.23	0.23164		1113.23	0.19962		1113.23	0.26121
1113.71	0.27029		1113.71	0.27264		1113.71	0.2305		1113.71	0.19863		1113.71	0.26007
1114.19	0.26891		1114.19	0.27106		1114.19	0.22937		1114.19	0.19767		1114.19	0.25895
1114.67	0.26757		1114.67	0.26953		1114.67	0.22822		1114.67	0.19675		1114.67	0.25786
1115.15	0.26624		1115.15	0.26802		1115.15	0.22705		1115.15	0.19583		1115.15	0.25675
1115.64	0.26489		1115.64	0.2665		1115.64	0.22581		1115.64	0.19489		1115.64	0.25559
1116.12	0.26349		1116.12	0.26495		1116.12	0.22449		1116.12	0.19391		1116.12	0.25437
1116.6	0.26206		1116.6	0.26337		1116.6	0.2231		1116.6	0.1929		1116.6	0.25308
1117.08	0.26064		1117.08	0.26181		1117.08	0.22167		1117.08	0.19188		1117.08	0.25175
1117.57	0.25925		1117.57	0.2603		1117.57	0.22022		1117.57	0.19089		1117.57	0.25042
1118.05	0.25794		1118.05	0.25885		1118.05	0.21877		1118.05	0.18993		1118.05	0.24912
1118.53	0.25667		1118.53	0.25745		1118.53	0.21733		1118.53	0.18902		1118.53	0.24783
1119.01	0.25543		1119.01	0.25607		1119.01	0.21588		1119.01	0.18811		1119.01	0.24654
1119.49	0.25418		1119.49	0.25468		1119.49	0.2144		1119.49	0.18721		1119.49	0.24521
1119.97	0.25291		1119.97	0.25326		1119.97	0.21289		1119.97	0.18629		1119.97	0.24384
1120.46	0.25164		1120.46	0.25183		1120.46	0.21137		1120.46	0.18537		1120.46	0.24244
1120.94	0.25038		1120.94	0.25041		1120.94	0.20987		1120.94	0.18446		1120.94	0.24103
1121.42	0.24918		1121.42	0.24905		1121.42	0.20843		1121.42	0.18358		1121.42	0.23966
1121.9	0.24804		1121.9	0.24776		1121.9	0.20705		1121.9	0.18276		1121.9	0.23834
1122.39	0.24694		1122.39	0.24653		1122.39	0.20574		1122.39	0.18199		1122.39	0.23707
1122.87	0.24588		1122.87	0.24534		1122.87	0.20448		1122.87	0.18124		1122.87	0.23582
1123.35	0.2448		1123.35	0.24415		1123.35	0.20325		1123.35	0.18051		1123.35	0.23458
1123.83	0.24369		1123.83	0.24294		1123.83	0.20202		1123.83	0.17976		1123.83	0.23332
1124.31	0.24257		1124.31	0.24171		1124.31	0.20079		1124.31	0.17901		1124.31	0.23205
1124.8	0.24145		1124.8	0.24049		1124.8	0.1996		1124.8	0.17828		1124.8	0.2308
1125.28	0.24036		1125.28	0.2393		1125.28	0.19845		1125.28	0.17757		1125.28	0.2296
1125.76	0.23932		1125.76	0.23817		1125.76	0.19736		1125.76	0.1769		1125.76	0.22846
1126.24	0.23831		1126.24	0.23708		1126.24	0.19633		1126.24	0.17626		1126.24	0.22738
1126.72	0.23732		1126.72	0.23602		1126.72	0.19535		1126.72	0.17566		1126.72	0.22635
1127.21	0.23632		1127.21	0.23497		1127.21	0.19441		1127.21	0.17506		1127.21	0.22535
1127.69	0.23532		1127.69	0.23393		1127.69	0.19349		1127.69	0.17446		1127.69	0.22437
1128.17	0.23432		1128.17	0.23291		1128.17	0.19262		1128.17	0.17388		1128.17	0.22341
1128.65	0.23336		1128.65	0.23193		1128.65	0.19179		1128.65	0.17333		1128.65	0.22251
1129.14	0.23247		1129.14	0.23102		1129.14	0.19104		1129.14	0.17282		1129.14	0.22168
1129.62	0.23166		1129.62	0.2302		1129.62	0.19037		1129.62	0.17237		1129.62	0.22093
1130.1	0.23093		1130.1	0.22946		1130.1	0.18979		1130.1	0.17198		1130.1	0.22025
1130.58	0.23025		1130.58	0.22877		1130.58	0.18926		1130.58	0.17162		1130.58	0.21962
1131.06	0.22959		1131.06	0.22811		1131.06	0.18877		1131.06	0.17129		1131.06	0.21901
1131.55	0.22896		1131.55	0.22748		1131.55	0.18831		1131.55	0.17097		1131.55	0.21841
1132.03	0.22837		1132.03	0.22688		1132.03	0.18789		1132.03	0.17067		1132.03	0.21782
1132.51	0.22783		1132.51	0.22633		1132.51	0.18751		1132.51	0.17041		1132.51	0.21726
1132.99	0.22738		1132.99	0.22586		1132.99	0.18719		1132.99	0.17021		1132.99	0.21675
1133.47	0.22703		1133.47	0.22548		1133.47	0.18694		1133.47	0.17007		1133.47	0.21631
1133.96	0.22677		1133.96	0.22519		1133.96	0.18676		1133.96	0.16999		1133.96	0.21594
1134.44	0.22658		1134.44	0.22495		1134.44	0.18664		1134.44	0.16996		1134.44	0.2156
1134.92	0.22643		1134.92	0.22476		1134.92	0.18656		1134.92	0.16996		1134.92	0.21528
1135.4	0.22632		1135.4	0.2246		1135.4	0.1865		1135.4	0.16998		1135.4	0.21497
1135.88	0.22624		1135.88	0.22448		1135.88	0.18649		1135.88	0.17001		1135.88	0.21467
1136.37	0.22623		1136.37	0.22442		1136.37	0.18651		1136.37	0.17007		1136.37	0.2144
1136.85	0.22631		1136.85	0.22444		1136.85	0.1866		1136.85	0.17018		1136.85	0.21419
1137.33	0.22648		1137.33	0.22455		1137.33	0.18675		1137.33	0.17035		1137.33	0.21406
1137.81	0.22673		1137.81	0.22474		1137.81	0.18697		1137.81	0.17057		1137.81	0.21401
1138.3	0.22706		1138.3	0.22501		1138.3	0.18725		1138.3	0.17084		1138.3	0.21403
1138.78	0.22742		1138.78	0.22532		1138.78	0.18756		1138.78	0.17114		1138.78	0.21409
1139.26	0.22783		1139.26	0.22566		1139.26	0.18791		1139.26	0.17147		1139.26	0.21419
1139.74	0.22828		1139.74	0.22605		1139.74	0.1883		1139.74	0.17183		1139.74	0.21432
1140.22	0.2288		1140.22	0.2265		1140.22	0.18875		1140.22	0.17223		1140.22	0.21451
1140.71	0.22941		1140.71	0.22704		1140.71	0.18926		1140.71	0.1727		1140.71	0.21479
1141.19	0.23011		1141.19	0.22767		1141.19	0.18985		1141.19	0.17323		1141.19	0.21515
1141.67	0.23089		1141.67	0.22839		1141.67	0.19052		1141.67	0.17383		1141.67	0.21561
1142.15	0.23172		1142.15	0.22917		1142.15	0.19123		1142.15	0.17447		1142.15	0.21613
1142.63	0.23258		1142.63	0.22997		1142.63	0.19197		1142.63	0.17513		1142.63	0.21671
1143.12	0.23344		1143.12	0.23079		1143.12	0.19272		1143.12	0.17579		1143.12	0.21731
1143.6	0.23431		1143.6	0.23162		1143.6	0.19348		1143.6	0.17646		1143.6	0.21796
1144.08	0.2352		1144.08	0.23246		1144.08	0.19425		1144.08	0.17714		1144.08	0.21865
1144.56	0.23613		1144.56	0.23334		1144.56	0.19505		1144.56	0.17784		1144.56	0.2194
1145.05	0.2371		1145.05	0.23426		1145.05	0.19588		1145.05	0.17857		1145.05	0.22022
1145.53	0.2381		1145.53	0.23519		1145.53	0.19672		1145.53	0.17932		1145.53	0.22108
1146.01	0.23909		1146.01	0.2361		1146.01	0.19756		1146.01	0.18007		1146.01	0.22197
1146.49	0.24003		1146.49	0.23696		1146.49	0.19837		1146.49	0.18079		1146.49	0.22284
1146.97	0.24089		1146.97	0.23774		1146.97	0.19912		1146.97	0.18145		1146.97	0.22367
1147.46	0.24167		1147.46	0.23843		1147.46	0.19982		1147.46	0.18207		1147.46	0.22446
1147.94	0.24237		1147.94	0.23905		1147.94	0.20047		1147.94	0.18263		1147.94	0.22522
1148.42	0.24302		1148.42	0.23962		1148.42	0.20108		1148.42	0.18316		1148.42	0.22595
1148.9	0.24361		1148.9	0.24013		1148.9	0.20165		1148.9	0.18367		1148.9	0.22666
1149.38	0.24413		1149.38	0.24057		1149.38	0.20217		1149.38	0.18415		1149.38	0.22734
1149.87	0.24456		1149.87	0.24092		1149.87	0.20263		1149.87	0.18458		1149.87	0.22797
1150.35	0.24485		1150.35	0.24114		1150.35	0.20299		1150.35	0.18493		1150.35	0.2285
1150.83	0.24499		1150.83	0.24121		1150.83	0.20325		1150.83	0.1852		1150.83	0.22892
1151.31	0.24499		1151.31	0.24114		1151.31	0.20342		1151.31	0.18538		1151.31	0.22923
1151.8	0.24487		1151.8	0.24095		1151.8	0.20349		1151.8	0.18547		1151.8	0.22944
1152.28	0.24464		1152.28	0.24066		1152.28	0.20349		1152.28	0.18551		1152.28	0.22958
1152.76	0.24431		1152.76	0.24028		1152.76	0.20342		1152.76	0.18549		1152.76	0.22965
1153.24	0.24388		1153.24	0.2398		1153.24	0.20329		1153.24	0.18541		1153.24	0.22964
1153.72	0.24333		1153.72	0.2392		1153.72	0.20305		1153.72	0.18525		1153.72	0.22953
1154.21	0.24263		1154.21	0.23846		1154.21	0.20271		1154.21	0.18501		1154.21	0.2293
1154.69	0.24177		1154.69	0.23756		1154.69	0.20224		1154.69	0.18467		1154.69	0.22893
1155.17	0.24077		1155.17	0.23651		1155.17	0.20166		1155.17	0.18423		1155.17	0.22842
1155.65	0.23965		1155.65	0.23535		1155.65	0.20099		1155.65	0.18372		1155.65	0.22781
1156.13	0.23846		1156.13	0.23411		1156.13	0.20026		1156.13	0.18316		1156.13	0.22711
1156.62	0.2372		1156.62	0.23281		1156.62	0.19947		1156.62	0.18255		1156.62	0.22636
1157.1	0.23587		1157.1	0.23143		1157.1	0.19863		1157.1	0.1819		1157.1	0.22554
1157.58	0.23446		1157.58	0.22998		1157.58	0.19773		1157.58	0.18119		1157.58	0.22465
1158.06	0.23295		1158.06	0.22843		1158.06	0.19676		1158.06	0.18041		1158.06	0.22368
1158.55	0.23132		1158.55	0.22677		1158.55	0.19571		1158.55	0.17956		1158.55	0.2226
1159.03	0.22961		1159.03	0.22503		1159.03	0.19459		1159.03	0.17865		1159.03	0.22143
1159.51	0.22784		1159.51	0.22322		1159.51	0.19342		1159.51	0.17771		1159.51	0.22018
1159.99	0.22604		1159.99	0.22138		1159.99	0.19223		1159.99	0.17676		1159.99	0.2189
1160.47	0.22424		1160.47	0.21952		1160.47	0.19104		1160.47	0.17582		1160.47	0.21759
1160.96	0.22243		1160.96	0.21766		1160.96	0.18984		1160.96	0.17489		1160.96	0.21625
1161.44	0.22061		1161.44	0.21578		1161.44	0.18862		1161.44	0.17396		1161.44	0.21488
1161.92	0.21877		1161.92	0.21387		1161.92	0.18739		1161.92	0.17301		1161.92	0.21347
1162.4	0.2169		1162.4	0.21193		1162.4	0.18614		1162.4	0.17204		1162.4	0.21201
1162.88	0.21503		1162.88	0.20998		1162.88	0.18487		1162.88	0.17106		1162.88	0.21051
1163.37	0.21317		1163.37	0.20804		1163.37	0.18362		1163.37	0.17007		1163.37	0.209
1163.85	0.21135		1163.85	0.20613		1163.85	0.18238		1163.85	0.1691		1163.85	0.20751
1164.33	0.20956		1164.33	0.20427		1164.33	0.18119		1164.33	0.16816		1164.33	0.20603
1164.81	0.20781		1164.81	0.20245		1164.81	0.18003		1164.81	0.16724		1164.81	0.20458
1165.3	0.20609		1165.3	0.20066		1165.3	0.1789		1165.3	0.16634		1165.3	0.20314
1165.78	0.20436		1165.78	0.19888		1165.78	0.17778		1165.78	0.16546		1165.78	0.20169
1166.26	0.20264		1166.26	0.1971		1166.26	0.17667		1166.26	0.16457		1166.26	0.20023
1166.74	0.20093		1166.74	0.19533		1166.74	0.17557		1166.74	0.16369		1166.74	0.19876
1167.22	0.19925		1167.22	0.19359		1167.22	0.1745		1167.22	0.16282		1167.22	0.1973
1167.71	0.1976		1167.71	0.19189		1167.71	0.17345		1167.71	0.16198		1167.71	0.19587
1168.19	0.19601		1168.19	0.19023		1168.19	0.17244		1168.19	0.16117		1168.19	0.19447
1168.67	0.19444		1168.67	0.1886		1168.67	0.17145		1168.67	0.16038		1168.67	0.19311
1169.15	0.1929		1169.15	0.18698		1169.15	0.17046		1169.15	0.15959		1169.15	0.19177
1169.63	0.19135		1169.63	0.18537		1169.63	0.16947		1169.63	0.15879		1169.63	0.19043
1170.12	0.1898		1170.12	0.18375		1170.12	0.16846		1170.12	0.15797		1170.12	0.18908
1170.6	0.18825		1170.6	0.18214		1170.6	0.16745		1170.6	0.15715		1170.6	0.18774
1171.08	0.18672		1171.08	0.18053		1171.08	0.16643		1171.08	0.15633		1171.08	0.1864
1171.56	0.18522		1171.56	0.17896		1171.56	0.16544		1171.56	0.15552		1171.56	0.18509
1172.05	0.18374		1172.05	0.17741		1172.05	0.16446		1172.05	0.15473		1172.05	0.18382
1172.53	0.18228		1172.53	0.17589		1172.53	0.16351		1172.53	0.15397		1172.53	0.18258
1173.01	0.18083		1173.01	0.17438		1173.01	0.16256		1173.01	0.1532		1173.01	0.18137
1173.49	0.17937		1173.49	0.17287		1173.49	0.16162		1173.49	0.15243		1173.49	0.18018
1173.97	0.1779		1173.97	0.17136		1173.97	0.16068		1173.97	0.15164		1173.97	0.179
1174.45	0.17643		1174.45	0.16986		1174.45	0.15973		1174.45	0.15084		1174.45	0.17784
1174.94	0.17499		1174.94	0.1684		1174.94	0.1588		1174.94	0.15003		1174.94	0.17671
1175.42	0.17358		1175.42	0.16697		1175.42	0.15789		1175.42	0.14924		1175.42	0.17562
1175.9	0.17223		1175.9	0.16561		1175.9	0.15701		1175.9	0.14847		1175.9	0.17459
1176.38	0.17092		1176.38	0.16429		1176.38	0.15617		1176.38	0.14773		1176.38	0.1736
1176.87	0.16964		1176.87	0.16301		1176.87	0.15534		1176.87	0.14701		1176.87	0.17265
1177.35	0.1684		1177.35	0.16177		1177.35	0.15454		1177.35	0.14629		1177.35	0.17172
1177.83	0.16718		1177.83	0.16056		1177.83	0.15375		1177.83	0.14558		1177.83	0.17082
1178.31	0.166		1178.31	0.15939		1178.31	0.15299		1178.31	0.14489		1178.31	0.16995
1178.8	0.16486		1178.8	0.15827		1178.8	0.15226		1178.8	0.14422		1178.8	0.16911
1179.28	0.16378		1179.28	0.1572		1179.28	0.15156		1179.28	0.14359		1179.28	0.16833
1179.76	0.16277		1179.76	0.1562		1179.76	0.15092		1179.76	0.143		1179.76	0.1676
1180.24	0.16181		1180.24	0.15526		1180.24	0.15033		1180.24	0.14245		1180.24	0.16693
1180.72	0.1609		1180.72	0.15437		1180.72	0.14978		1180.72	0.14194		1180.72	0.16629
1181.2	0.16003		1181.2	0.15354		1181.2	0.14926		1181.2	0.14145		1181.2	0.16569
1181.69	0.15922		1181.69	0.15275		1181.69	0.14878		1181.69	0.14099		1181.69	0.16513
1182.17	0.15847		1182.17	0.15203		1182.17	0.14834		1182.17	0.14054		1182.17	0.1646
1182.65	0.15778		1182.65	0.15137		1182.65	0.14793		1182.65	0.14012		1182.65	0.16411
1183.13	0.15718		1183.13	0.15079		1183.13	0.14757		1183.13	0.13974		1183.13	0.16368
1183.62	0.15664		1183.62	0.15029		1183.62	0.14726		1183.62	0.1394		1183.62	0.1633
1184.1	0.15617		1184.1	0.14986		1184.1	0.14698		1184.1	0.13909		1184.1	0.16298
1184.58	0.15573		1184.58	0.14947		1184.58	0.14674		1184.58	0.13881		1184.58	0.1627
1185.06	0.15533		1185.06	0.14913		1185.06	0.14653		1185.06	0.13855		1185.06	0.16245
1185.54	0.15494		1185.54	0.14883		1185.54	0.14634		1185.54	0.13829		1185.54	0.16223
1186.03	0.15457		1186.03	0.14855		1186.03	0.14618		1186.03	0.13806		1186.03	0.16205
1186.51	0.15423		1186.51	0.1483		1186.51	0.14606		1186.51	0.13784		1186.51	0.16191
1186.99	0.15391		1186.99	0.14809		1186.99	0.146		1186.99	0.13765		1186.99	0.16182
1187.47	0.15362		1187.47	0.14792		1187.47	0.14598		1187.47	0.1375		1187.47	0.16179
1187.95	0.15336		1187.95	0.14778		1187.95	0.14602		1187.95	0.13739		1187.95	0.16181
1188.44	0.15312		1188.44	0.14767		1188.44	0.1461		1188.44	0.1373		1188.44	0.16188
1188.92	0.15292		1188.92	0.1476		1188.92	0.1462		1188.92	0.13724		1188.92	0.16197
1189.4	0.15275		1189.4	0.14755		1189.4	0.14634		1189.4	0.13719		1189.4	0.16209
1189.88	0.15263		1189.88	0.14755		1189.88	0.1465		1189.88	0.13716		1189.88	0.16224
1190.37	0.15257		1190.37	0.14761		1190.37	0.1467		1190.37	0.13715		1190.37	0.16242
1190.85	0.15258		1190.85	0.14773		1190.85	0.14693		1190.85	0.13717		1190.85	0.16265
1191.33	0.15265		1191.33	0.14791		1191.33	0.14721		1191.33	0.13722		1191.33	0.16292
1191.81	0.15277		1191.81	0.14815		1191.81	0.14753		1191.81	0.1373		1191.81	0.16323
1192.29	0.15294		1192.29	0.14845		1192.29	0.14789		1192.29	0.1374		1192.29	0.16355
1192.78	0.15314		1192.78	0.14878		1192.78	0.14826		1192.78	0.1375		1192.78	0.16388
1193.26	0.15337		1193.26	0.14914		1193.26	0.14864		1193.26	0.1376		1193.26	0.16422
1193.74	0.15362		1193.74	0.14953		1193.74	0.14903		1193.74	0.13771		1193.74	0.16455
1194.22	0.1539		1194.22	0.14996		1194.22	0.14943		1194.22	0.13783		1194.22	0.1649
1194.7	0.15422		1194.7	0.15042		1194.7	0.14982		1194.7	0.13797		1194.7	0.16526
1195.19	0.15457		1195.19	0.15092		1195.19	0.1502		1195.19	0.13813		1195.19	0.16565
1195.67	0.15495		1195.67	0.15143		1195.67	0.15056		1195.67	0.13829		1195.67	0.16604
1196.15	0.15533		1196.15	0.15196		1196.15	0.15088		1196.15	0.13846		1196.15	0.16644
1196.63	0.15571		1196.63	0.15248		1196.63	0.15115		1196.63	0.13862		1196.63	0.16683
1197.12	0.15608		1197.12	0.15301		1197.12	0.15136		1197.12	0.13875		1197.12	0.1672
1197.6	0.15646		1197.6	0.15353		1197.6	0.15151		1197.6	0.13886		1197.6	0.16756
1198.08	0.15683		1198.08	0.15405		1198.08	0.15162		1198.08	0.13895		1198.08	0.16789
1198.56	0.15721		1198.56	0.15457		1198.56	0.15169		1198.56	0.13904		1198.56	0.16822
1199.04	0.15759		1199.04	0.1551		1199.04	0.15175		1199.04	0.13913		1199.04	0.16855
1199.53	0.15796		1199.53	0.15562		1199.53	0.1518		1199.53	0.13921		1199.53	0.16886
1200.01	0.15831		1200.01	0.15613		1200.01	0.15184		1200.01	0.13929		1200.01	0.16916
1200.49	0.15864		1200.49	0.15663		1200.49	0.15188		1200.49	0.13936		1200.49	0.16943
1200.97	0.15894		1200.97	0.1571		1200.97	0.15191		1200.97	0.1394		1200.97	0.16968
1201.45	0.15921		1201.45	0.15755		1201.45	0.15195		1201.45	0.13942		1201.45	0.16989
1201.94	0.15947		1201.94	0.15799		1201.94	0.15201		1201.94	0.13944		1201.94	0.17009
1202.42	0.15973		1202.42	0.15842		1202.42	0.15209		1202.42	0.13944		1202.42	0.17029
1202.9	0.15998		1202.9	0.15885		1202.9	0.15221		1202.9	0.13945		1202.9	0.17049
1203.38	0.16022		1203.38	0.15927		1203.38	0.15235		1203.38	0.13945		1203.38	0.17069
1203.87	0.16044		1203.87	0.15967		1203.87	0.1525		1203.87	0.13944		1203.87	0.17089
1204.35	0.16064		1204.35	0.16005		1204.35	0.15265		1204.35	0.13941		1204.35	0.17107
1204.83	0.16081		1204.83	0.1604		1204.83	0.1528		1204.83	0.13936		1204.83	0.17124
1205.31	0.16096		1205.31	0.16072		1205.31	0.15294		1205.31	0.13928		1205.31	0.17138
1205.79	0.1611		1205.79	0.16101		1205.79	0.15309		1205.79	0.13919		1205.79	0.17152
1206.28	0.16122		1206.28	0.16129		1206.28	0.15325		1206.28	0.1391		1206.28	0.17166
1206.76	0.16132		1206.76	0.16154		1206.76	0.15343		1206.76	0.139		1206.76	0.17182
1207.24	0.16141		1207.24	0.16178		1207.24	0.15362		1207.24	0.1389		1207.24	0.17198
1207.72	0.16147		1207.72	0.16198		1207.72	0.15382		1207.72	0.1388		1207.72	0.17215
1208.2	0.16151		1208.2	0.16215		1208.2	0.15401		1208.2	0.13869		1208.2	0.17231
1208.69	0.16152		1208.69	0.1623		1208.69	0.15419		1208.69	0.13857		1208.69	0.17246
1209.17	0.16154		1209.17	0.16244		1209.17	0.15436		1209.17	0.13845		1209.17	0.17262
1209.65	0.16158		1209.65	0.16258		1209.65	0.15455		1209.65	0.13834		1209.65	0.17278
1210.13	0.16166		1210.13	0.16276		1210.13	0.15474		1210.13	0.13825		1210.13	0.17298
1210.62	0.16179		1210.62	0.16297		1210.62	0.15496		1210.62	0.13819		1210.62	0.17321
1211.1	0.16198		1211.1	0.16323		1211.1	0.1552		1211.1	0.13814		1211.1	0.17347
1211.58	0.1622		1211.58	0.16352		1211.58	0.15545		1211.58	0.13811		1211.58	0.17375
1212.06	0.16247		1212.06	0.16385		1212.06	0.15572		1212.06	0.13808		1212.06	0.17406
1212.54	0.16276		1212.54	0.16421		1212.54	0.15599		1212.54	0.13806		1212.54	0.17436
1213.03	0.16309		1213.03	0.1646		1213.03	0.15626		1213.03	0.13805		1213.03	0.17468
1213.51	0.16347		1213.51	0.16503		1213.51	0.15655		1213.51	0.13805		1213.51	0.175
1213.99	0.16388		1213.99	0.1655		1213.99	0.15686		1213.99	0.13806		1213.99	0.17535
1214.47	0.16434		1214.47	0.16601		1214.47	0.15718		1214.47	0.13811		1214.47	0.17573
1214.95	0.16484		1214.95	0.16656		1214.95	0.15752		1214.95	0.13817		1214.95	0.17612
1215.44	0.16536		1215.44	0.16712		1215.44	0.15787		1215.44	0.13825		1215.44	0.17654
1215.92	0.1659		1215.92	0.16769		1215.92	0.15821		1215.92	0.13833		1215.92	0.17695
1216.4	0.16645		1216.4	0.16826		1216.4	0.15855		1216.4	0.13841		1216.4	0.17737
1216.88	0.16701		1216.88	0.16883		1216.88	0.15888		1216.88	0.13848		1216.88	0.17779
1217.37	0.16759		1217.37	0.16941		1217.37	0.15921		1217.37	0.13855		1217.37	0.17822
1217.85	0.16818		1217.85	0.17002		1217.85	0.15954		1217.85	0.13864		1217.85	0.17867
1218.33	0.16881		1218.33	0.17064		1218.33	0.15989		1218.33	0.13873		1218.33	0.17915
1218.81	0.16944		1218.81	0.17127		1218.81	0.16026		1218.81	0.13884		1218.81	0.17965
1219.29	0.17008		1219.29	0.17191		1219.29	0.16062		1219.29	0.13894		1219.29	0.18017
1219.78	0.17072		1219.78	0.17255		1219.78	0.16099		1219.78	0.13903		1219.78	0.18067
1220.26	0.17134		1220.26	0.17318		1220.26	0.16134		1220.26	0.13912		1220.26	0.18116
1220.74	0.17196		1220.74	0.17379		1220.74	0.16168		1220.74	0.13919		1220.74	0.18163
1221.22	0.17258		1221.22	0.17441		1221.22	0.16202		1221.22	0.13925		1221.22	0.18208
1221.7	0.1732		1221.7	0.17503		1221.7	0.16237		1221.7	0.13933		1221.7	0.18254
1222.19	0.17384		1222.19	0.17567		1222.19	0.16272		1222.19	0.13942		1222.19	0.18301
1222.67	0.17448		1222.67	0.17631		1222.67	0.16307		1222.67	0.13952		1222.67	0.18348
1223.15	0.17512		1223.15	0.17696		1223.15	0.16342		1223.15	0.13962		1223.15	0.18395
1223.63	0.17576		1223.63	0.17759		1223.63	0.16376		1223.63	0.13972		1223.63	0.18442
1224.11	0.17639		1224.11	0.17822		1224.11	0.16408		1224.11	0.13982		1224.11	0.18487
1224.6	0.17701		1224.6	0.17883		1224.6	0.16439		1224.6	0.1399		1224.6	0.18531
1225.08	0.17764		1225.08	0.17944		1225.08	0.1647		1225.08	0.13999		1225.08	0.18576
1225.56	0.17828		1225.56	0.18006		1225.56	0.16502		1225.56	0.14008		1225.56	0.18622
1226.04	0.17893		1226.04	0.18067		1226.04	0.16534		1226.04	0.14019		1226.04	0.1867
1226.53	0.17957		1226.53	0.18127		1226.53	0.16567		1226.53	0.14031		1226.53	0.18719
1227.01	0.18018		1227.01	0.18185		1227.01	0.166		1227.01	0.14043		1227.01	0.18769
1227.49	0.18076		1227.49	0.18238		1227.49	0.16632		1227.49	0.14054		1227.49	0.18818
1227.97	0.1813		1227.97	0.18288		1227.97	0.16663		1227.97	0.14064		1227.97	0.18865
1228.45	0.18182		1228.45	0.18333		1228.45	0.16692		1228.45	0.14073		1228.45	0.1891
1228.94	0.18232		1228.94	0.18378		1228.94	0.16721		1228.94	0.14081		1228.94	0.18955
1229.42	0.18283		1229.42	0.18421		1229.42	0.1675		1229.42	0.1409		1229.42	0.19001
1229.9	0.18336		1229.9	0.18466		1229.9	0.1678		1229.9	0.141		1229.9	0.19048
1230.38	0.1839		1230.38	0.18513		1230.38	0.1681		1230.38	0.14111		1230.38	0.19096
1230.86	0.18445		1230.86	0.18559		1230.86	0.16839		1230.86	0.14122		1230.86	0.19144
1231.35	0.18501		1231.35	0.18606		1231.35	0.16867		1231.35	0.14133		1231.35	0.19189
1231.83	0.18556		1231.83	0.18653		1231.83	0.16893		1231.83	0.14143		1231.83	0.19233
1232.31	0.18612		1232.31	0.187		1232.31	0.16917		1232.31	0.14151		1232.31	0.19274
1232.79	0.18669		1232.79	0.1875		1232.79	0.1694		1232.79	0.1416		1232.79	0.19314
1233.28	0.18729		1233.28	0.18802		1233.28	0.16964		1233.28	0.14169		1233.28	0.19355
1233.76	0.18791		1233.76	0.18857		1233.76	0.1699		1233.76	0.1418		1233.76	0.19397
1234.24	0.18854		1234.24	0.18915		1234.24	0.17016		1234.24	0.14191		1234.24	0.19441
1234.72	0.18918		1234.72	0.18974		1234.72	0.17043		1234.72	0.14202		1234.72	0.19484
1235.2	0.1898		1235.2	0.19032		1235.2	0.17068		1235.2	0.14212		1235.2	0.19525
1235.68	0.1904		1235.68	0.19088		1235.68	0.17093		1235.68	0.14221		1235.68	0.19563
1236.17	0.19097		1236.17	0.19143		1236.17	0.17116		1236.17	0.14229		1236.17	0.19598
1236.65	0.19154		1236.65	0.19197		1236.65	0.1714		1236.65	0.14237		1236.65	0.19632
1237.13	0.1921		1237.13	0.19251		1237.13	0.17163		1237.13	0.14246		1237.13	0.19665
1237.61	0.19266		1237.61	0.19306		1237.61	0.17187		1237.61	0.14256		1237.61	0.197
1238.1	0.1932		1238.1	0.19361		1238.1	0.17212		1238.1	0.14268		1238.1	0.19735
1238.58	0.19373		1238.58	0.19415		1238.58	0.17236		1238.58	0.14279		1238.58	0.19769
1239.06	0.19421		1239.06	0.19465		1239.06	0.17257		1239.06	0.14288		1239.06	0.19801
1239.54	0.19464		1239.54	0.1951		1239.54	0.17276		1239.54	0.14295		1239.54	0.19829
1240.02	0.19504		1240.02	0.19551		1240.02	0.17292		1240.02	0.14299		1240.02	0.19854
1240.51	0.1954		1240.51	0.19589		1240.51	0.17305		1240.51	0.14301		1240.51	0.19875
1240.99	0.19574		1240.99	0.19624		1240.99	0.17318		1240.99	0.14302		1240.99	0.19896
1241.47	0.19607		1241.47	0.19657		1241.47	0.17329		1241.47	0.14302		1241.47	0.19915
1241.95	0.1964		1241.95	0.19689		1241.95	0.1734		1241.95	0.14302		1241.95	0.19934
1242.43	0.1967		1242.43	0.19718		1242.43	0.1735		1242.43	0.14302		1242.43	0.1995
1242.92	0.19698		1242.92	0.19744		1242.92	0.17356		1242.92	0.14301		1242.92	0.19963
1243.4	0.19724		1243.4	0.19767		1243.4	0.17359		1243.4	0.14299		1243.4	0.19971
1243.88	0.19747		1243.88	0.19786		1243.88	0.1736		1243.88	0.14297		1243.88	0.19975
1244.36	0.19771		1244.36	0.19805		1244.36	0.17358		1244.36	0.14295		1244.36	0.19977
1244.85	0.19794		1244.85	0.19823		1244.85	0.17356		1244.85	0.14293		1244.85	0.19977
1245.33	0.19818		1245.33	0.19841		1245.33	0.17352		1245.33	0.14291		1245.33	0.19977
1245.81	0.19842		1245.81	0.19857		1245.81	0.17348		1245.81	0.1429		1245.81	0.19976
1246.29	0.19863		1246.29	0.19871		1246.29	0.17342		1246.29	0.14287		1246.29	0.19973
1246.77	0.1988		1246.77	0.1988		1246.77	0.17333		1246.77	0.14283		1246.77	0.19967
1247.26	0.19892		1247.26	0.19882		1247.26	0.1732		1247.26	0.14276		1247.26	0.19956
1247.74	0.199		1247.74	0.19879		1247.74	0.17304		1247.74	0.14268		1247.74	0.19942
1248.22	0.19905		1248.22	0.19872		1248.22	0.17287		1248.22	0.14258		1248.22	0.19926
1248.7	0.19907		1248.7	0.19861		1248.7	0.17269		1248.7	0.14247		1248.7	0.19909
1249.18	0.19908		1249.18	0.19849		1249.18	0.17252		1249.18	0.14237		1249.18	0.19892
1249.67	0.19908		1249.67	0.19834		1249.67	0.17235		1249.67	0.14227		1249.67	0.19877
1250.15	0.19904		1250.15	0.19817		1250.15	0.17219		1250.15	0.14216		1250.15	0.19861
1250.63	0.19898		1250.63	0.19797		1250.63	0.17202		1250.63	0.14205		1250.63	0.19844
1251.11	0.19888		1251.11	0.19774		1251.11	0.17185		1251.11	0.14193		1251.11	0.19826
1251.6	0.19878		1251.6	0.19749		1251.6	0.17166		1251.6	0.1418		1251.6	0.19807
1252.08	0.19869		1252.08	0.19724		1252.08	0.17149		1252.08	0.14167		1252.08	0.19788
1252.56	0.19864		1252.56	0.19703		1252.56	0.17132		1252.56	0.14157		1252.56	0.19771
1253.04	0.19863		1253.04	0.19686		1253.04	0.17117		1253.04	0.14149		1253.04	0.19757
1253.52	0.19867		1253.52	0.19673		1253.52	0.17104		1253.52	0.14142		1253.52	0.19745
1254.01	0.19873		1254.01	0.19663		1254.01	0.17091		1254.01	0.14137		1254.01	0.19735
1254.49	0.19881		1254.49	0.19654		1254.49	0.17078		1254.49	0.14133		1254.49	0.19724
1254.97	0.19889		1254.97	0.19647		1254.97	0.17064		1254.97	0.14129		1254.97	0.19712
1255.45	0.19897		1255.45	0.1964		1255.45	0.17049		1255.45	0.14125		1255.45	0.19699
1255.93	0.19905		1255.93	0.19635		1255.93	0.17035		1255.93	0.14121		1255.93	0.19686
1256.42	0.19914		1256.42	0.19631		1256.42	0.17021		1256.42	0.14119		1256.42	0.19675
1256.9	0.19925		1256.9	0.19629		1256.9	0.17009		1256.9	0.14118		1256.9	0.19666
1257.38	0.19934		1257.38	0.19628		1257.38	0.16997		1257.38	0.14118		1257.38	0.19658
1257.86	0.19941		1257.86	0.19624		1257.86	0.16984		1257.86	0.14119		1257.86	0.19651
1258.35	0.19942		1258.35	0.19617		1258.35	0.1697		1258.35	0.14119		1258.35	0.19642
1258.83	0.19937		1258.83	0.19605		1258.83	0.16954		1258.83	0.14118		1258.83	0.19631
1259.31	0.19926		1259.31	0.19589		1259.31	0.16936		1259.31	0.14115		1259.31	0.19618
1259.79	0.19911		1259.79	0.19568		1259.79	0.16916		1259.79	0.14113		1259.79	0.19604
1260.27	0.19892		1260.27	0.19547		1260.27	0.16896		1260.27	0.14111		1260.27	0.19592
1260.76	0.19872		1260.76	0.19523		1260.76	0.16876		1260.76	0.1411		1260.76	0.19581
1261.24	0.19851		1261.24	0.19499		1261.24	0.16855		1261.24	0.1411		1261.24	0.19572
1261.72	0.19827		1261.72	0.19472		1261.72	0.16832		1261.72	0.1411		1261.72	0.19564
1262.2	0.198		1262.2	0.19441		1262.2	0.16807		1262.2	0.14109		1262.2	0.19555
1262.68	0.19769		1262.68	0.19406		1262.68	0.16779		1262.68	0.14106		1262.68	0.19544
1263.17	0.19737		1263.17	0.19369		1263.17	0.16749		1263.17	0.14102		1263.17	0.19532
1263.65	0.19703		1263.65	0.1933		1263.65	0.16718		1263.65	0.14096		1263.65	0.1952
1264.13	0.19669		1264.13	0.19292		1264.13	0.16687		1264.13	0.14091		1264.13	0.19509
1264.61	0.19637		1264.61	0.19256		1264.61	0.16657		1264.61	0.14086		1264.61	0.19499
1265.1	0.19605		1265.1	0.19222		1265.1	0.16629		1265.1	0.14082		1265.1	0.1949
1265.58	0.19573		1265.58	0.19188		1265.58	0.166		1265.58	0.14079		1265.58	0.19481
1266.06	0.19539		1266.06	0.19154		1266.06	0.16571		1266.06	0.14076		1266.06	0.19471
1266.54	0.19504		1266.54	0.1912		1266.54	0.16541		1266.54	0.14073		1266.54	0.19459
1267.02	0.19468		1267.02	0.19086		1267.02	0.16512		1267.02	0.1407		1267.02	0.19446
1267.51	0.19433		1267.51	0.19054		1267.51	0.16483		1267.51	0.14068		1267.51	0.19433
1267.99	0.194		1267.99	0.19025		1267.99	0.16456		1267.99	0.14068		1267.99	0.19423
1268.47	0.19369		1268.47	0.18998		1268.47	0.16431		1268.47	0.1407		1268.47	0.19415
1268.95	0.1934		1268.95	0.18973		1268.95	0.1641		1268.95	0.14073		1268.95	0.19411
1269.43	0.19312		1269.43	0.18949		1269.43	0.1639		1269.43	0.14077		1269.43	0.19409
1269.92	0.19283		1269.92	0.18923		1269.92	0.16372		1269.92	0.14082		1269.92	0.19407
1270.4	0.19253		1270.4	0.18896		1270.4	0.16355		1270.4	0.14086		1270.4	0.19405
1270.88	0.19223		1270.88	0.18869		1270.88	0.1634		1270.88	0.14091		1270.88	0.19405
1271.36	0.19197		1271.36	0.18844		1271.36	0.16328		1271.36	0.14098		1271.36	0.19407
1271.85	0.19175		1271.85	0.18823		1271.85	0.16318		1271.85	0.14108		1271.85	0.19412
1272.33	0.19158		1272.33	0.18809		1272.33	0.16312		1272.33	0.1412		1272.33	0.19421
1272.81	0.19148		1272.81	0.188		1272.81	0.1631		1272.81	0.14134		1272.81	0.19434
1273.29	0.19141		1273.29	0.18797		1273.29	0.16309		1273.29	0.14151		1273.29	0.1945
1273.77	0.19138		1273.77	0.18797		1273.77	0.1631		1273.77	0.14167		1273.77	0.19467
1274.26	0.19138		1274.26	0.18801		1274.26	0.16313		1274.26	0.14184		1274.26	0.19485
1274.74	0.19141		1274.74	0.18807		1274.74	0.16316		1274.74	0.14201		1274.74	0.19504
1275.22	0.19147		1275.22	0.18817		1275.22	0.16322		1275.22	0.14219		1275.22	0.19526
1275.7	0.19158		1275.7	0.18831		1275.7	0.1633		1275.7	0.14239		1275.7	0.19552
1276.18	0.19172		1276.18	0.18849		1276.18	0.16341		1276.18	0.14261		1276.18	0.19582
1276.67	0.19188		1276.67	0.18869		1276.67	0.16355		1276.67	0.14286		1276.67	0.19615
1277.15	0.19205		1277.15	0.1889		1277.15	0.16369		1277.15	0.14311		1277.15	0.1965
1277.63	0.1922		1277.63	0.18909		1277.63	0.16384		1277.63	0.14336		1277.63	0.19683
1278.11	0.19233		1278.11	0.18926		1278.11	0.16398		1278.11	0.14361		1278.11	0.19713
1278.59	0.19244		1278.59	0.18941		1278.59	0.16412		1278.59	0.14384		1278.59	0.19741
1279.08	0.19255		1279.08	0.18956		1279.08	0.16426		1279.08	0.14408		1279.08	0.19768
1279.56	0.19268		1279.56	0.18971		1279.56	0.16442		1279.56	0.14432		1279.56	0.19794
1280.04	0.19282		1280.04	0.18988		1280.04	0.1646		1280.04	0.14458		1280.04	0.1982
1280.52	0.19299		1280.52	0.19008		1280.52	0.16478		1280.52	0.14484		1280.52	0.19846
1281.01	0.19317		1281.01	0.19028		1281.01	0.16497		1281.01	0.14512		1281.01	0.1987
1281.49	0.19337		1281.49	0.19049		1281.49	0.16515		1281.49	0.14539		1281.49	0.19891
1281.97	0.19357		1281.97	0.1907		1281.97	0.1653		1281.97	0.14565		1281.97	0.19906
1282.45	0.19378		1282.45	0.19092		1282.45	0.16544		1282.45	0.14591		1282.45	0.19918
1282.93	0.19402		1282.93	0.19115		1282.93	0.16557		1282.93	0.14617		1282.93	0.19925
1283.42	0.19428		1283.42	0.1914		1283.42	0.1657		1283.42	0.14644		1283.42	0.1993
1283.9	0.19458		1283.9	0.19167		1283.9	0.16583		1283.9	0.14672		1283.9	0.19934
1284.38	0.19489		1284.38	0.19196		1284.38	0.16597		1284.38	0.14702		1284.38	0.19935
1284.86	0.19521		1284.86	0.19225		1284.86	0.16609		1284.86	0.14732		1284.86	0.19932
1285.34	0.19551		1285.34	0.19252		1285.34	0.16621		1285.34	0.14762		1285.34	0.19923
1285.83	0.19581		1285.83	0.19277		1285.83	0.1663		1285.83	0.1479		1285.83	0.19909
1286.31	0.19609		1286.31	0.19302		1286.31	0.16638		1286.31	0.14818		1286.31	0.19888
1286.79	0.19639		1286.79	0.19326		1286.79	0.16647		1286.79	0.14846		1286.79	0.19864
1287.27	0.19671		1287.27	0.19352		1287.27	0.16656		1287.27	0.14876		1287.27	0.19837
1287.76	0.19706		1287.76	0.1938		1287.76	0.16668		1287.76	0.14907		1287.76	0.19809
1288.24	0.19743		1288.24	0.1941		1288.24	0.16682		1288.24	0.1494		1288.24	0.19781
1288.72	0.1978		1288.72	0.19441		1288.72	0.16697		1288.72	0.14974		1288.72	0.19751
1289.2	0.19817		1289.2	0.1947		1289.2	0.16713		1289.2	0.15006		1289.2	0.1972
1289.68	0.19853		1289.68	0.19497		1289.68	0.16729		1289.68	0.15038		1289.68	0.19685
1290.16	0.19888		1290.16	0.19524		1290.16	0.16746		1290.16	0.15068		1290.16	0.1965
1290.65	0.19924		1290.65	0.19551		1290.65	0.16763		1290.65	0.15099		1290.65	0.19614
1291.13	0.19961		1291.13	0.1958		1291.13	0.16782		1291.13	0.1513		1291.13	0.19578
1291.61	0.20001		1291.61	0.19612		1291.61	0.16804		1291.61	0.15163		1291.61	0.19545
1292.09	0.20042		1292.09	0.19648		1292.09	0.16828		1292.09	0.15197		1292.09	0.19513
1292.58	0.20083		1292.58	0.19685		1292.58	0.16855		1292.58	0.15232		1292.58	0.19482
1293.06	0.20123		1293.06	0.19722		1293.06	0.16882		1293.06	0.15267		1293.06	0.19449
1293.54	0.2016		1293.54	0.19758		1293.54	0.16909		1293.54	0.153		1293.54	0.19414
1294.02	0.20194		1294.02	0.19792		1294.02	0.16935		1294.02	0.15332		1294.02	0.19378
1294.5	0.20226		1294.5	0.19826		1294.5	0.16962		1294.5	0.15364		1294.5	0.19341
1294.99	0.20257		1294.99	0.19859		1294.99	0.16991		1294.99	0.15396		1294.99	0.19305
1295.47	0.20287		1295.47	0.19892		1295.47	0.17021		1295.47	0.15429		1295.47	0.19271
1295.95	0.20313		1295.95	0.19924		1295.95	0.17052		1295.95	0.15462		1295.95	0.19238
1296.43	0.20335		1296.43	0.19953		1296.43	0.17082		1296.43	0.15494		1296.43	0.19206
1296.91	0.20351		1296.91	0.19977		1296.91	0.17112		1296.91	0.15525		1296.91	0.19172
1297.4	0.20359		1297.4	0.19997		1297.4	0.17139		1297.4	0.15552		1297.4	0.19138
1297.88	0.20361		1297.88	0.20013		1297.88	0.17164		1297.88	0.15577		1297.88	0.19101
1298.36	0.20359		1298.36	0.20027		1298.36	0.17188		1298.36	0.15599		1298.36	0.19065
1298.84	0.20355		1298.84	0.20041		1298.84	0.17211		1298.84	0.15621		1298.84	0.1903
1299.33	0.20349		1299.33	0.20055		1299.33	0.17235		1299.33	0.15642		1299.33	0.18996
1299.81	0.20343		1299.81	0.20069		1299.81	0.17259		1299.81	0.15663		1299.81	0.18964
1300.29	0.20335		1300.29	0.20083		1300.29	0.17282		1300.29	0.15682		1300.29	0.18931
1300.77	0.20324		1300.77	0.20094		1300.77	0.17304		1300.77	0.15699		1300.77	0.18897
1301.25	0.20312		1301.25	0.20102		1301.25	0.17324		1301.25	0.15714		1301.25	0.18861
1301.74	0.20298		1301.74	0.20108		1301.74	0.17342		1301.74	0.15726		1301.74	0.18824
1302.22	0.20284		1302.22	0.20113		1302.22	0.17359		1302.22	0.15737		1302.22	0.18785
1302.7	0.20272		1302.7	0.2012		1302.7	0.17376		1302.7	0.15749		1302.7	0.18748
1303.18	0.20261		1303.18	0.20129		1303.18	0.17394		1303.18	0.15762		1303.18	0.18713
1303.66	0.20252		1303.66	0.2014		1303.66	0.17413		1303.66	0.15775		1303.66	0.18679
1304.15	0.20243		1304.15	0.20152		1304.15	0.17432		1304.15	0.15788		1304.15	0.18646
1304.63	0.20232		1304.63	0.20163		1304.63	0.17451		1304.63	0.15799		1304.63	0.18613
1305.11	0.20219		1305.11	0.20173		1305.11	0.17469		1305.11	0.15809		1305.11	0.18578
1305.59	0.20205		1305.59	0.20183		1305.59	0.17486		1305.59	0.15817		1305.59	0.18542
1306.08	0.2019		1306.08	0.20192		1306.08	0.17503		1306.08	0.15823		1306.08	0.18506
1306.56	0.20175		1306.56	0.20204		1306.56	0.17522		1306.56	0.15831		1306.56	0.18469
1307.04	0.20162		1307.04	0.20217		1307.04	0.17543		1307.04	0.15839		1307.04	0.18434
1307.52	0.20148		1307.52	0.20233		1307.52	0.17566		1307.52	0.15847		1307.52	0.184
1308	0.20133		1308	0.20248		1308	0.17591		1308	0.15855		1308	0.18365
1308.49	0.20115		1308.49	0.20262		1308.49	0.17614		1308.49	0.15861		1308.49	0.18331
1308.97	0.20095		1308.97	0.20272		1308.97	0.17636		1308.97	0.15864		1308.97	0.18295
1309.45	0.20073		1309.45	0.2028		1309.45	0.17657		1309.45	0.15864		1309.45	0.18259
1309.93	0.20051		1309.93	0.20285		1309.93	0.17677		1309.93	0.15864		1309.93	0.18224
1310.41	0.20029		1310.41	0.2029		1310.41	0.17696		1310.41	0.15864		1310.41	0.18192
1310.9	0.20008		1310.9	0.20294		1310.9	0.17716		1310.9	0.15866		1310.9	0.18161
1311.38	0.19987		1311.38	0.20295		1311.38	0.17735		1311.38	0.15869		1311.38	0.18133
1311.86	0.19962		1311.86	0.20292		1311.86	0.17752		1311.86	0.15874		1311.86	0.18105
1312.34	0.19933		1312.34	0.20282		1312.34	0.17764		1312.34	0.15877		1312.34	0.18076
1312.83	0.19899		1312.83	0.20262		1312.83	0.17772		1312.83	0.15878		1312.83	0.18045
1313.31	0.19862		1313.31	0.20234		1313.31	0.17774		1313.31	0.15877		1313.31	0.18013
1313.79	0.19823		1313.79	0.20199		1313.79	0.17771		1313.79	0.15875		1313.79	0.1798
1314.27	0.19785		1314.27	0.20161		1314.27	0.17767		1314.27	0.15871		1314.27	0.17948
1314.75	0.19749		1314.75	0.2012		1314.75	0.17761		1314.75	0.15869		1314.75	0.17918
1315.24	0.19715		1315.24	0.20078		1315.24	0.17756		1315.24	0.15867		1315.24	0.17891
1315.72	0.19682		1315.72	0.20035		1315.72	0.17752		1315.72	0.15864		1315.72	0.17866
1316.2	0.19649		1316.2	0.19991		1316.2	0.17748		1316.2	0.15861		1316.2	0.17841
1316.68	0.19616		1316.68	0.19947		1316.68	0.17744		1316.68	0.15857		1316.68	0.17816
1317.16	0.19584		1317.16	0.19902		1317.16	0.17743		1317.16	0.15852		1317.16	0.17792
1317.65	0.19553		1317.65	0.19861		1317.65	0.17744		1317.65	0.15848		1317.65	0.17768
1318.13	0.19526		1318.13	0.19823		1318.13	0.17749		1318.13	0.15845		1318.13	0.17747
1318.61	0.19503		1318.61	0.1979		1318.61	0.17758		1318.61	0.15845		1318.61	0.17727
1319.09	0.19484		1319.09	0.19761		1319.09	0.1777		1319.09	0.15847		1319.09	0.17709
1319.58	0.19468		1319.58	0.19735		1319.58	0.17783		1319.58	0.15848		1319.58	0.17692
1320.06	0.19453		1320.06	0.1971		1320.06	0.17796		1320.06	0.15849		1320.06	0.17675
1320.54	0.19438		1320.54	0.19686		1320.54	0.17806		1320.54	0.15847		1320.54	0.17657
1321.02	0.19425		1321.02	0.19663		1321.02	0.17815		1321.02	0.15843		1321.02	0.17639
1321.5	0.19414		1321.5	0.1964		1321.5	0.17823		1321.5	0.15838		1321.5	0.17622
1321.99	0.19405		1321.99	0.1962		1321.99	0.17831		1321.99	0.15833		1321.99	0.17606
1322.47	0.19399		1322.47	0.19602		1322.47	0.1784		1322.47	0.15828		1322.47	0.17591
1322.95	0.19395		1322.95	0.19585		1322.95	0.17851		1322.95	0.15824		1322.95	0.17578
1323.43	0.19391		1323.43	0.19568		1323.43	0.17862		1323.43	0.1582		1323.43	0.17566
1323.91	0.19386		1323.91	0.19548		1323.91	0.17872		1323.91	0.15814		1323.91	0.17554
1324.4	0.1938		1324.4	0.19526		1324.4	0.17879		1324.4	0.15806		1324.4	0.17542
1324.88	0.19373		1324.88	0.19501		1324.88	0.17884		1324.88	0.15795		1324.88	0.17529
1325.36	0.19366		1325.36	0.19476		1325.36	0.17888		1325.36	0.15784		1325.36	0.17516
1325.84	0.19359		1325.84	0.1945		1325.84	0.17891		1325.84	0.15773		1325.84	0.17503
1326.33	0.19353		1326.33	0.19426		1326.33	0.17894		1326.33	0.15762		1326.33	0.17492
1326.81	0.19347		1326.81	0.19403		1326.81	0.17897		1326.81	0.15752		1326.81	0.17481
1327.29	0.19339		1327.29	0.19379		1327.29	0.17899		1327.29	0.15742		1327.29	0.1747
1327.77	0.19329		1327.77	0.19353		1327.77	0.179		1327.77	0.15731		1327.77	0.17457
1328.25	0.19315		1328.25	0.19326		1328.25	0.17898		1328.25	0.15717		1328.25	0.17443
1328.73	0.193		1328.73	0.19297		1328.73	0.17896		1328.73	0.15702		1328.73	0.17428
1329.22	0.19284		1329.22	0.19268		1329.22	0.17893		1329.22	0.15686		1329.22	0.17411
1329.7	0.19269		1329.7	0.19239		1329.7	0.17892		1329.7	0.15671		1329.7	0.17395
1330.18	0.19254		1330.18	0.19212		1330.18	0.17894		1330.18	0.15657		1330.18	0.17381
1330.66	0.1924		1330.66	0.19185		1330.66	0.17898		1330.66	0.15644		1330.66	0.17368
1331.15	0.19224		1331.15	0.19158		1331.15	0.17903		1331.15	0.15632		1331.15	0.17356
1331.63	0.19207		1331.63	0.19131		1331.63	0.17907		1331.63	0.15618		1331.63	0.17345
1332.11	0.1919		1332.11	0.19102		1332.11	0.17911		1332.11	0.15603		1332.11	0.17335
1332.59	0.19172		1332.59	0.19073		1332.59	0.17914		1332.59	0.15587		1332.59	0.17325
1333.07	0.19156		1333.07	0.19046		1333.07	0.17917		1333.07	0.15571		1333.07	0.17317
1333.56	0.19143		1333.56	0.19022		1333.56	0.17921		1333.56	0.15557		1333.56	0.1731
1334.04	0.19134		1334.04	0.19002		1334.04	0.17929		1334.04	0.15544		1334.04	0.17306
1334.52	0.19129		1334.52	0.18986		1334.52	0.17939		1334.52	0.15535		1334.52	0.17304
1335	0.19127		1335	0.18974		1335	0.17951		1335	0.15527		1335	0.17305
1335.48	0.19128		1335.48	0.18964		1335.48	0.17964		1335.48	0.15521		1335.48	0.17308
1335.97	0.19131		1335.97	0.18957		1335.97	0.17979		1335.97	0.15516		1335.97	0.17312
1336.45	0.19138		1336.45	0.18952		1336.45	0.17993		1336.45	0.15511		1336.45	0.1732
1336.93	0.19147		1336.93	0.18951		1336.93	0.18009		1336.93	0.15508		1336.93	0.1733
1337.41	0.19162		1337.41	0.18956		1337.41	0.18028		1337.41	0.1551		1337.41	0.17346
1337.9	0.1918		1337.9	0.18966		1337.9	0.18051		1337.9	0.15515		1337.9	0.17367
1338.38	0.19202		1338.38	0.1898		1338.38	0.18078		1338.38	0.15525		1338.38	0.17393
1338.86	0.19225		1338.86	0.18997		1338.86	0.18106		1338.86	0.15538		1338.86	0.17422
1339.34	0.19248		1339.34	0.19014		1339.34	0.18134		1339.34	0.1555		1339.34	0.1745
1339.82	0.19271		1339.82	0.19029		1339.82	0.18158		1339.82	0.1556		1339.82	0.17476
1340.31	0.19295		1340.31	0.19043		1340.31	0.18178		1340.31	0.15566		1340.31	0.17497
1340.79	0.19321		1340.79	0.19055		1340.79	0.18194		1340.79	0.15568		1340.79	0.17515
1341.27	0.19351		1341.27	0.19069		1341.27	0.18208		1341.27	0.1557		1341.27	0.17531
1341.75	0.19384		1341.75	0.19083		1341.75	0.18222		1341.75	0.15571		1341.75	0.17546
1342.23	0.19421		1342.23	0.191		1342.23	0.18234		1342.23	0.15574		1342.23	0.17563
1342.72	0.19459		1342.72	0.19117		1342.72	0.18246		1342.72	0.15577		1342.72	0.17581
1343.2	0.19497		1343.2	0.19134		1343.2	0.18257		1343.2	0.15582		1343.2	0.176
1343.68	0.19534		1343.68	0.19151		1343.68	0.18266		1343.68	0.15586		1343.68	0.1762
1344.16	0.19571		1344.16	0.19167		1344.16	0.18275		1344.16	0.15591		1344.16	0.17642
1344.65	0.19609		1344.65	0.19185		1344.65	0.18283		1344.65	0.15598		1344.65	0.17664
1345.13	0.19648		1345.13	0.19205		1345.13	0.18293		1345.13	0.15607		1345.13	0.17689
1345.61	0.19689		1345.61	0.19226		1345.61	0.18305		1345.61	0.15618		1345.61	0.17716
1346.09	0.19732		1346.09	0.19251		1346.09	0.18318		1346.09	0.15632		1346.09	0.17745
1346.57	0.19776		1346.57	0.19276		1346.57	0.18333		1346.57	0.15647		1346.57	0.17776
1347.06	0.19822		1347.06	0.19302		1347.06	0.18347		1347.06	0.15663		1347.06	0.17808
1347.54	0.19868		1347.54	0.19328		1347.54	0.18361		1347.54	0.15678		1347.54	0.17842
1348.02	0.19916		1348.02	0.19355		1348.02	0.18374		1348.02	0.15694		1348.02	0.17876
1348.5	0.19967		1348.5	0.19383		1348.5	0.18387		1348.5	0.15711		1348.5	0.17911
1348.98	0.20022		1348.98	0.19415		1348.98	0.18401		1348.98	0.1573		1348.98	0.17948
1349.47	0.20082		1349.47	0.19451		1349.47	0.18416		1349.47	0.15752		1349.47	0.17987
1349.95	0.20147		1349.95	0.1949		1349.95	0.18432		1349.95	0.15775		1349.95	0.18028
1350.43	0.20215		1350.43	0.19532		1350.43	0.18448		1350.43	0.158		1350.43	0.18071
1350.91	0.20285		1350.91	0.19576		1350.91	0.18462		1350.91	0.15824		1350.91	0.18114
1351.39	0.20356		1351.39	0.19621		1351.39	0.18473		1351.39	0.15846		1351.39	0.18156
1351.88	0.20428		1351.88	0.19667		1351.88	0.18482		1351.88	0.15869		1351.88	0.18199
1352.36	0.20501		1352.36	0.19716		1352.36	0.18491		1352.36	0.15891		1352.36	0.18242
1352.84	0.20578		1352.84	0.19769		1352.84	0.18501		1352.84	0.15916		1352.84	0.18289
1353.32	0.2066		1353.32	0.19826		1353.32	0.18513		1353.32	0.15944		1353.32	0.18338
1353.81	0.20745		1353.81	0.19888		1353.81	0.18527		1353.81	0.15976		1353.81	0.18392
1354.29	0.20833		1354.29	0.19953		1354.29	0.18543		1354.29	0.16009		1354.29	0.18448
1354.77	0.20922		1354.77	0.20019		1354.77	0.18558		1354.77	0.16043		1354.77	0.18506
1355.25	0.21011		1355.25	0.20084		1355.25	0.18571		1355.25	0.16075		1355.25	0.18563
1355.73	0.211		1355.73	0.20148		1355.73	0.18582		1355.73	0.16105		1355.73	0.1862
1356.22	0.2119		1356.22	0.20213		1356.22	0.18594		1356.22	0.16133		1356.22	0.18676
1356.7	0.21282		1356.7	0.2028		1356.7	0.18607		1356.7	0.16161		1356.7	0.18733
1357.18	0.21378		1357.18	0.20351		1357.18	0.18623		1357.18	0.16189		1357.18	0.18791
1357.66	0.21478		1357.66	0.20425		1357.66	0.18641		1357.66	0.16219		1357.66	0.18853
1358.14	0.21579		1358.14	0.20502		1358.14	0.18661		1358.14	0.1625		1358.14	0.18916
1358.63	0.21681		1358.63	0.2058		1358.63	0.18682		1358.63	0.16279		1358.63	0.1898
1359.11	0.21783		1359.11	0.20659		1359.11	0.18703		1359.11	0.16308		1359.11	0.19045
1359.59	0.21883		1359.59	0.20737		1359.59	0.18723		1359.59	0.16336		1359.59	0.19111
1360.07	0.21986		1360.07	0.20819		1360.07	0.18744		1360.07	0.16364		1360.07	0.19178
1360.56	0.22093		1360.56	0.20906		1360.56	0.1877		1360.56	0.16397		1360.56	0.19252
1361.04	0.22209		1361.04	0.21002		1361.04	0.18802		1361.04	0.16436		1361.04	0.19335
1361.52	0.22336		1361.52	0.21111		1361.52	0.18843		1361.52	0.16483		1361.52	0.19429
1362	0.22473		1362	0.21231		1362	0.1889		1362	0.16537		1362	0.19534
[truncated: 5,472 more rows]

## Sheet: Hyphae diameter
Hyphae diameter
Untreated					Tara			Myrobalan					Chestnut			Indusol ATO
X	Y	Line length			X	Y	Line length	X	Y	Line length			X	Y	Line length	X	Y	Line length
647.875	1070.87	9.21873			1263.59	937.232	9.12141	999.416	1259.08	10.688			592.759	857.681	10.3764	280.995	749.53	9.09448
628.064	1096.65	8.27134			1220.7	893.985	10.2814	962.628	1249.46	11.9496			637.409	878.103	9.87118	272.646	793.595	10.9348
718.663	987.563	5.65397			1196.59	845.778	11.1731	966.274	1318.73	8.44964			455.5	833.528	7.22896	367.761	643.173	7.59253
684.726	865.884	5.30278			1114.97	937.535	7.94317	1087.76	1286.04	9.39633			497.275	991.572	9.83696	251.085	484.837	9.97377
730.549	774.922	8.71352			1087.09	639.722	8.01849	1068.34	1272.84	13.4669			278.276	972.772	6.97293	225.568	435.448	10.9087
775.808	678.081	6.59632			1068.66	695	8.84221	730.936	1216.44	9.34887			435.275	997.888	7.72634	648.891	489.802	8.87281
776.041	630.236	5.97647			998.184	1025.39	8.84666	785.716	1224.39	9.89846			913.799	1072.98	9.18275	509.92	1081.83	7.5667
616.012	791.714	7.42485			982.851	1050.45	9.54294	763.53	1140.3	13.632			965.84	1103.11	6.36297	791.922	996.403	11.1607
637.137	706.442	8.08984			792.651	1312.59	10.3959	694.727	1344.73	9.23672			942.185	1175.57	9.37321	902.582	933.607	12.4281
496.694	630.739	6.50847			1153.35	1266.88	8.99515	413.329	1238.46	9.72643			773.584	819.757	5.98124	1211.91	1005.84	10.835
393.572	950.733	4.99945			1111.77	1261.65	8.15649	328.967	1263.93	10.9595			911.891	713.812	5.27047	1175.01	1021.88	9.96115
383.996	993.01	5.45571			1281.1	752.551	14.1515	436.145	1357.57	7.28954			1149.41	792.643	7.23642	1080.93	826.342	9.2818
294.055	1142.96	6.24436			1251.26	778.069	10.9377	428.335	1099.79	8.00734			1181.45	676.782	7.20525	1301.62	646.266	14.8509
123.377	1209.67	6.67316			1379.45	859.629	6.97339	439.747	1029.63	8.96615			1006.47	605.564	7.68341	1244.63	952.824	9.76582
300.143	1236.96	7.79052			164.063	987.303	10.9595	384.371	1055.26	11.5217			1043.72	708.798	7.64378	514.212	986.474	11.6419
363.463	1227.8	9.20879			259.929	1026.74	7.59555	498.115	1144.31	11.617			1224.1	1123.5	9.18289	582.407	564.814	12.5811
489.943	1125.42	7.72472			430.39	668.86	7.90937	392.886	930.442	8.45875			1181.1	1084.61	8.50863	237.508	878.915	7.85529
489.804	1085.73	8.08175			389.882	671.334	7.73209	335.367	801.209	16.4417			1155.35	1042.7	8.82034	204.402	880.657	10.2919
812.03	1109.38	5.66779			524.02	1173.81	8.22403	390.645	865.701	8.80356			1322.9	862.819	5.02591	403.331	1148.77	10.9904
833.628	1044.73	5.63249			518.845	1152.69	7.87208	377.448	894.336	10.4847			1204.62	1343.18	6.27731	458.886	788.631	14.042
974.728	1367.46	5.79068			511.031	1123.96	7.47311	440.695	912.264	10.4581			1394.89	1276.63	8.96363	575.002	840.175	9.97809
946.588	1266.53	5.72162			501.738	1107.7	8.64255	450.117	630.158	8.49094			1376.33	1299.26	8.98646	585.051	933.25	10.2487
965.843	1436.66	4.46106			533.773	1025.67	10.5058	421.05	653.968	7.76448			108.172	880.677	6.6853	709.74	931.854	13.8313
1318.76	906.365	8.09409			689.175	1092.83	12.8182	411.464	700.815	7.05303			138.853	755.896	8.88773	1062.54	1092.56	13.6455
1273.7	853.151	8.56569			745.508	903.037	11.735	564.881	640.485	8.88705			376.785	1069.19	14.3345	1102.35	1178.29	8.94518
1183.93	724.813	8.38954			727.431	884.658	15.1996	558.296	745.848	7.08697			693.282	649.705	6.74523	1356.15	937.517	7.28444
1406.23	875.757	6.062			943.783	1144.55	9.8238	678.346	722.152	9.3088			689.316	731.405	8.30571	1255.7	361.768	9.18283
1312.81	1061.16	8.1853			945.611	1120.37	7.9721	654.073	785.078	7.47268			716.017	699.942	9.3555	1051.87	426.582	12.6493
540.055	818.44	8.59058			704.914	1420.87	9.17451	709.968	841.284	8.28586			706.323	655.723	5.33766	762.021	775.214	12.9928
228.28	1286.43	7.42034			748.316	1424.62	10.3976	277.144	693.306	9.52196			852.829	606.159	12.9583	463.158	445.089	10.3939
499.327	859.173	7.07756			791.091	1216.9	6.41031	293.607	756.276	14.117			860.752	624.721	6.11187	560.578	410.269	12.9772
497.9	906.271	11.0964			244.802	1348	7.02394	342.798	666.447	10.4203			932.491	611.697	13.9718	418.744	729.126	13.7634
904.602	911.607	5.72906			208.995	1451.72	7.49076	437.979	763.185	11.0922			1145.85	541.664	8.0866	394.915	723.374	8.50863
871.913	849.766	6.64675			256.326	1416.73	8.97241	242.001	695.424	7.5135			1177.95	638.732	7.68881	622.83	1063.29	6.19907
964.18	922.19	6.23148			62.1724	778.985	11.5038	336.081	1088.02	8.64026			1099.86	533.95	6.28128	799.802	918.342	7.68977
989.748	1020.65	5.94909			35.8316	793.39	10.959	339.993	1129.17	7.65513			1218.87	594.564	6.59311	1014.34	1092.86	5.18371
1006.5	1172.48	5.68987			547.546	1305.12	8.41588	142.518	1190.72	18.2122			1333.45	808.62	11.9935	1021.4	852.47	6.27842
1323.73	1412.49	6.13624			516.904	1250.16	7.38328	152.514	709.928	7.2596			1275.68	766.787	9.48172	1082.81	676.918	6.45084
1318.17	1322.41	6.31286			592.795	1252.11	7.53404	84.2875	727.359	7.81883			1332.2	715.991	8.80356	78.0344	547.542	6.64328
580.617	1355.56	6.34923			612.577	1033.35	13.6816	127.614	870.037	6.23004			1281.4	699.557	6.49319	25.2781	589.074	8.09644
560.425	1321.69	5.83001			765.453	1046.1	5.4422	148.281	747.528	10.2212			1011.64	752.742	7.01224	170.584	428.808	7.00486
406.278	1129.58	9.28138			731.498	1063.08	6.30255	128.859	756.492	7.35295			562.282	929.764	8.19437	130.362	379.045	8.23998
130.173	1378.82	6.28543			885.971	1177.64	14.1311	326.232	634.923	8.93457			542.782	1095.6	9.85417	207.579	347.469	9.13475
561.167	723.736	8.76372			101.96	978.186	10.0005	675.08	1005.74	10.8507			377.2	1265.25	8.41856	312.361	441.95	7.1172
790.318	778.622	7.50701			62.0315	1166.5	10.7533	820.402	807.462	6.53601			397.218	1343.63	9.12862	467.171	1063.41	9.06707
870.088	740.428	6.56603			488.521	1037.23	10.4729	875.506	593.965	12.7803			248.765	1228.12	7.92655	72.3599	728.432	14.752
842.87	682.825	8.32279			574.686	1406.79	11.1478	1174.15	690.113	10.9391			90.7869	1324.05	10.9782	534.284	853.561	9.12862
825.709	853.029	9.09023			489.722	1408.29	11.4491	1091.73	669.695	8.98136			173.155	1380.79	8.68887	552.613	795.219	8.01892
939.096	993.142	5.47087			434.886	1414.32	9.98366	75.308	1034.45	11.2603			147.728	1373.38	9.82642	853.184	743.028	6.90011
904.436	976.423	5.7354			510.093	1327.48	10.164	281.987	1259.62	9.72319			289.528	1078.13	14.5725	850.935	668.253	8.38634
	Average	7.01175				Average	9.53273		Average	9.78423				Average	8.52867		Average	9.78645
	St.dev.	1.42342				St.dev.	2.15024		St.dev.	2.42738				St.dev.	2.21396		St.dev.	2.47846

## Sheet: Tensile
Tensile strength
Sample	Tensile				Average	Stdev	High	Low
Tara S	11.3	13.1	12	13.4	12.45	0.974679	13.4247	11.4753
Tara C	20.2	20.8	20.2	20.7	20.475	0.320156	20.7952	20.1548
Tara C G	12.4	12.2	13.2		12.6	0.52915	13.1292	12.0708
Tara C GB	6.7	7.17	6.84	6.92	6.9075	0.19721	7.10471	6.71029
Mirabolano S	10.9	12.2	10.9		11.3333	0.750555	12.0839	10.5828
Mirabolano C	14.5	13.6	17.2		15.1	1.8735	16.9735	13.2265
Mirabolano C G	8.55	7.48	8.19		8.07333	0.544457	8.61779	7.52888
Mirabolano C GB	5.69	6.32	6.8		6.27	0.556687	6.82669	5.71331
Chestnut S	8.35	8.57	10.6		9.17333	1.24042	10.4137	7.93292
Chestnut C	15.3	17	15.6		15.9667	0.907377	16.874	15.0593
Chestnut C G	9.46	10.6	9.03		9.69667	0.811316	10.508	8.88535
Chestnut C GB	8.05	8.04			8.045	0.00707107	8.05207	8.03793
IA S	8.11	9.55	7.2		8.28667	1.18492	9.47159	7.10175
IA C	18.5	18.2	19.1	20.1	18.975	0.838153	19.8132	18.1368
IA C G	7.7	7.79	7.86	8.4	7.9375	0.315212	8.25271	7.62229
IA C GB	6.71	6.56	7.22		6.83	0.345977	7.17598	6.48402

## Sheet: Elongation % at break
Elongation % at break
Sample	Elongation % at break				Average	Stdev	High	Low
Tara S	2.13	2.48	2.58	3.08	2.5675	0.392375	2.95988	2.17512
Tara C	8.32	7.96	6.42	6.17	7.2175	1.08014	8.29764	6.13736
Tara C G	7.91	6.8	9.27		7.99333	1.23711	9.23044	6.75623
Tara C GB	16	14.4	12.8	12.4	13.9	1.6452	15.5452	12.2548
Mirabolano S	3.77	3.27	3.19		3.41	0.314325	3.72432	3.09568
Mirabolano C	6.44	4.85	6.84		6.04333	1.05263	7.09596	4.9907
Mirabolano C G	11.9	11.1	10.3		11.1	0.8	11.9	10.3
Mirabolano C GB	15.9	14.1	14.4		14.8	0.964365	15.7644	13.8356
Chestnut S	2.81	3.05	4.76		3.54	1.06334	4.60334	2.47666
Chestnut C	7.1	6.72	6.01		6.61	0.553263	7.16326	6.05674
Chestnut C G	8.4	8.04	7.76		8.06667	0.320832	8.3875	7.74583
Chestnut C GB	12.5	12.3			12.4	0.141421	12.5414	12.2586
IA S	2.37	3.14	2.23		2.58	0.49	3.07	2.09
IA C	7.23	6.16	6.38	6.44	6.5525	0.467431	7.01993	6.08507
IA C G	10.2	10.5	10.2	9.49	10.0975	0.428981	10.5265	9.66852
IA C GB	10.9	12.1	11.4		11.4667	0.602771	12.0694	10.8639

## Sheet: Young's modulus
Young's modulus
Sample	YM				Average	Stdev	High	Low
Tara S	0.426	0.405	0.845	0.458	0.5335	0.208807	0.742307	0.324693
Tara C	0.585	1.028	1.043	0.974	0.9075	0.217032	1.12453	0.690468
Tara C G	0.749	0.456	0.733		0.646	0.164739	0.810739	0.481261
Tara C GB	0.375	0.374	0.371	0.293	0.35325	0.0402026	0.393453	0.313047
Mirabolano S	0.569	0.571	0.53		0.556667	0.0231157	0.579782	0.533551
Mirabolano C	0.761	0.402	0.706		0.623	0.193357	0.816357	0.429643
Mirabolano C G	0.39	0.405	0.375		0.39	0.015	0.405	0.375
Mirabolano C GB	0.328	0.293	0.315		0.312	0.0176918	0.329692	0.294308
Chestnut S	0.678	0.305	0.548		0.510333	0.189331	0.699665	0.321002
Chestnut C	0.849	0.783	0.756		0.796	0.0478435	0.843843	0.748157
Chestnut C G	0.485	0.575	0.484		0.514667	0.0522526	0.566919	0.462414
Chestnut C GB	0.443	0.361	0.436		0.413333	0.0454569	0.45879	0.367876
IA S	0.575	0.361	0.547		0.494333	0.116316	0.610649	0.378018
IA C	1.045	0.913	0.89	0.63	0.8695	0.17366	1.04316	0.69584
IA C G	0.474	0.469	0.425	0.369	0.43425	0.0487536	0.483004	0.385496
IA C GB	0.355	0.275	0.314		0.314667	0.0400042	0.354671	0.274663

## Sheet: Colour fastness
Colour fastness
Sample	Grey scale rating of colour change
TARA C	3-4
MYROBALAN C	3-4
CHESTNUT C	3-4
INDUSOL ATO C	3
TARA C GB	3-4
MYROBALAN C GB	4-5
CHESTNUT C GB	3
INDUSOL ATO C GB	1-2

## Sheet: Abrassion resistance
Abrasion resistance
Rubs	No of breaks
	Indusol ATO		Chestnut
	1	2	1	2
100	2	0	1	0
200	3	0	1	0
300	3	1	1	0
400	3	1	1	0
500	3	1	1	0
600	3	1	1	0
700	3	1	1	0
800	3	1	1	0
900	3	1	1	0
1000	3	1	1	0
1100	3	1	1	0
1200	3	1	1	0
1300	3	1	1	0
1400	3	1	1	0
1500	3	1	1	0
1600	3	1	1	0
1700	3	1	1	0
1800	3	1	1	0
1900	3	1	1	0
2000	3	1	1	0
2100	3	1	1	0
2200	3	1	1	0
2300	3	1	1	0
2400	3	1	3	2
2500	3	2	3	2
2600	3	2	4	3
2700	4	2	4	4
2800	4	2	4	4
2900	4	2	4	4
3000	4	2	4	4
